# Supplementary material for: Dynamic deep marine oxygenation during the Early and Middle Paleozoic
Source: Sci Adv. 2025 Sep 3;11(36):eadw5878. doi: 10.1126/sciadv.adw5878 (PMC12407078; doi:10.1126/sciadv.adw5878)
Supplement: Supplementary file 2 — Table S1 [file sciadv.adw5878_table_s1.zip]

Archive with 1 entries (1 files):
- adw5878_table_s1.xlsx
