# Supplementary material for: Dynamic deep marine oxygenation during the Early and Middle Paleozoic
Source: Sci Adv. 2025 Sep 3;11(36):eadw5878. doi: 10.1126/sciadv.adw5878 (PMC12407078; doi:10.1126/sciadv.adw5878)
Supplement: Supplementary file 2 — Table S1 [file sciadv.adw5878_table_s1.zip › adw5878_table_s1.xlsx]

## Sheet: Sheet 1
Type (1 = RR; 2 = spot; 3 = compiled)	Data source	sample_id	original_num	height/depth in meters	section_name	interpreted_age	min_age	max_age	interpreted_age_notes	lithology	lithology_full	lithostrat	verbatim_strat	age	basin_type	meta_name	total Tl (ppm)	tl_prep_methods	tl_exp_methods	tl_ana_methods	authigenic Tl (ppm)	tl_auth_prep_methods	tl_auth_exp_methods	tl_auth_ana_methods	authigenic ε205Tl (‱)	2SD error (‱)	e205tl_auth_prep	e205tl_auth_exp	e205tl_auth_ana	Fe-carb (wtpct)	Fe-ox (wtpct)	Fe-mag (wtpct)	Fe-py (wtpct)	FeT (wtpct)	FeHR	FeHR/FeT	Fe-py/FeHR	FeT/Al	TOC (wtpct)	TIC (wtpct)	Carbonate (wtpct)	Œ¥13C-org (permil)	Œ¥34S-py (permil)	Ag (ppm)	Al (wtpct)	As (ppm)	Au (ppb)	Ba (ppm)	Be (ppm)
1	This study	6656	RI-07-07A-25.1	25.1	RI-07-07A	378.49	376	388.1	Age taken from tie points to ICS stages in Fraser and Hutchison (2017; CJES) and extrapolated based on sediment thickness based on calculated sedimentation rate of 0.071 m/Ma. Ages within the Canol in RI-07-07A not known with certainty, although they are definitely Givetian-Frasnian	shale	pyritiferous shale	Canol Formation	Canol Formation	Frasnian	foreland - peripheral	Anchizone	2.651	Tungsten carbide shatterbox/mill	MA3	ICP:MS	3.2794	Tungsten carbide shatterbox/mill	HNO3	ICP:MS-MC	-1.9084	0.3	Tungsten carbide shatterbox/mill	HNO3	ICP:MS-MC	0.115	0.076	0.019	0.921	1.22	1.13	0.93	0.82	0.36	3.63			-30.04	0.95		3.39			585.474
1	This study	6657	RI-07-07A-28.8	28.8	RI-07-07A	378.76	376	388.1	Age taken from tie points to ICS stages in Fraser and Hutchison (2017; CJES) and extrapolated based on sediment thickness based on calculated sedimentation rate of 0.071 m/Ma. Ages within the Canol in RI-07-07A not known with certainty, although they are definitely Givetian-Frasnian	shale	dark grey shale	Canol Formation	Canol Formation	Frasnian	foreland - peripheral	Anchizone	5	Tungsten carbide shatterbox/mill	MA4	ICP:ES/MS	3.5112	Tungsten carbide shatterbox/mill	HNO3	ICP:MS-MC	-1.28174	0.3	Tungsten carbide shatterbox/mill	HNO3	ICP:MS-MC	1.835	0.299	0.153	1.345	3.86	3.63	0.94	0.37	1.35	4.01			-29.45	-11.23	0.4	2.86			127	1
1	This study	6658	RI-07-07A-30	30	RI-07-07A	378.84	376	388.1	Age taken from tie points to ICS stages in Fraser and Hutchison (2017; CJES) and extrapolated based on sediment thickness based on calculated sedimentation rate of 0.071 m/Ma. Ages within the Canol in RI-07-07A not known with certainty, although they are definitely Givetian-Frasnian	shale	silty shale	Canol Formation	Canol Formation	Frasnian	foreland - peripheral	Anchizone	3.537	Tungsten carbide shatterbox/mill	MA3	ICP:MS	4.944	Tungsten carbide shatterbox/mill	HNO3	ICP:MS-MC	-1.78126	0.3	Tungsten carbide shatterbox/mill	HNO3	ICP:MS-MC	0.261	0.112	0.064	1.34	2.69	1.78	0.66	0.75	0.95	2.72			-29.95	-11.61		2.83			982.893
1	This study	6660	RI-07-07A-35.1	35.1	RI-07-07A	379.2	376	388.1	Age taken from tie points to ICS stages in Fraser and Hutchison (2017; CJES) and extrapolated based on sediment thickness based on calculated sedimentation rate of 0.071 m/Ma. Ages within the Canol in RI-07-07A not known with certainty, although they are definitely Givetian-Frasnian	shale	shale	Canol Formation	Canol Formation	Frasnian	foreland - peripheral	Anchizone	2.444	Tungsten carbide shatterbox/mill	MA3	ICP:MS	3.1834	Tungsten carbide shatterbox/mill	HNO3	ICP:MS-MC	-2.69522	0.3	Tungsten carbide shatterbox/mill	HNO3	ICP:MS-MC	0.478	0.24	0.025	0.9	1.66	1.64	0.99	0.55	0.44	5.67			-29.56	9.77		3.75			1072.46
1	This study	6661	RI-07-07A-40	40	RI-07-07A	379.55	376	388.1	Age taken from tie points to ICS stages in Fraser and Hutchison (2017; CJES) and extrapolated based on sediment thickness based on calculated sedimentation rate of 0.071 m/Ma. Ages within the Canol in RI-07-07A not known with certainty, although they are definitely Givetian-Frasnian	shale	dark grey shale	Canol Formation	Canol Formation	Frasnian	foreland - peripheral	Anchizone	8.4	Tungsten carbide shatterbox/mill	MA4	ICP:ES/MS	5.8119	Tungsten carbide shatterbox/mill	HNO3	ICP:MS-MC	-1.38442	0.3	Tungsten carbide shatterbox/mill	HNO3	ICP:MS-MC	2.201	0.251	0.116	1.375	3.83	3.94	1.03	0.35	1.65	4			-30.33	-7.7	0.3	2.32			72	1
1	This study	6662	RI-07-07A-45	45	RI-07-07A	379.91	376	388.1	Age taken from tie points to ICS stages in Fraser and Hutchison (2017; CJES) and extrapolated based on sediment thickness based on calculated sedimentation rate of 0.071 m/Ma. Ages within the Canol in RI-07-07A not known with certainty, although they are definitely Givetian-Frasnian	shale	shale	Canol Formation	Canol Formation	Frasnian	foreland - peripheral	Anchizone	0.972	Tungsten carbide shatterbox/mill	MA3	ICP:MS	1.2327	Tungsten carbide shatterbox/mill	HNO3	ICP:MS-MC	-2.15861	0.3	Tungsten carbide shatterbox/mill	HNO3	ICP:MS-MC	0.109	0.056	0.011	0.344	0.63	0.52	0.83	0.66	0.65	2.34			-30.28	-2.96		0.97			541.328
1	This study	6664	RI-07-07A-55	55	RI-07-07A	380.62	376	388.1	Age taken from tie points to ICS stages in Fraser and Hutchison (2017; CJES) and extrapolated based on sediment thickness based on calculated sedimentation rate of 0.071 m/Ma. Ages within the Canol in RI-07-07A not known with certainty, although they are definitely Givetian-Frasnian	shale	greyish black shale	Canol Formation	Canol Formation	Frasnian	foreland - peripheral	Anchizone	3.5	Tungsten carbide shatterbox/mill	MA4	ICP:ES/MS	2.5243	Tungsten carbide shatterbox/mill	HNO3	ICP:MS-MC	-1.90087	0.3	Tungsten carbide shatterbox/mill	HNO3	ICP:MS-MC	0.523	0.141	0.07	1.389	2.01	2.12	1.05	0.66	1.76	2.8			-29.37	-11.98	0.2	1.14			851	1
1	This study	6666	RI-07-07A-60.1	60.1	RI-07-07A	380.98	376	388.1	Age taken from tie points to ICS stages in Fraser and Hutchison (2017; CJES) and extrapolated based on sediment thickness based on calculated sedimentation rate of 0.071 m/Ma. Ages within the Canol in RI-07-07A not known with certainty, although they are definitely Givetian-Frasnian	shale	greyish black pyritiferous shale	Canol Formation	Canol Formation	Frasnian	foreland - peripheral	Anchizone	3.8	Tungsten carbide shatterbox/mill	MA4	ICP:ES/MS	2.5091	Tungsten carbide shatterbox/mill	HNO3	ICP:MS-MC	-2.36703	0.3	Tungsten carbide shatterbox/mill	HNO3	ICP:MS-MC	0.404	0.172	0.061	1.298	1.99	1.94	0.97	0.67	1.43	3.88			-29	-9.1	0.1	1.39			950	1
1	This study	6668	RI-07-07A-70.1	70.1	RI-07-07A	381.69	376	388.1	Age taken from tie points to ICS stages in Fraser and Hutchison (2017; CJES) and extrapolated based on sediment thickness based on calculated sedimentation rate of 0.071 m/Ma. Ages within the Canol in RI-07-07A not known with certainty, although they are definitely Givetian-Frasnian	shale	siliceous shale	Canol Formation	Canol Formation	Frasnian	foreland - peripheral	Anchizone	1.1	Tungsten carbide shatterbox/mill	MA4	ICP:ES/MS	0.7363	Tungsten carbide shatterbox/mill	HNO3	ICP:MS-MC	-2.97696	0.3	Tungsten carbide shatterbox/mill	HNO3	ICP:MS-MC	0.13	0.046	0.007	0.573	0.72	0.76	1.06	0.75	0.45	1.42			-30.09		0.6	1.59			894	1
1	This study	6670	RI-07-07A-77	77	RI-07-07A	382.18	376	388.1	Age taken from tie points to ICS stages in Fraser and Hutchison (2017; CJES) and extrapolated based on sediment thickness based on calculated sedimentation rate of 0.071 m/Ma. Ages within the Canol in RI-07-07A not known with certainty, although they are definitely Givetian-Frasnian	shale	dark grey siliceous shale	Canol Formation	Canol Formation	Frasnian	foreland - peripheral	Anchizone	4.6	Tungsten carbide shatterbox/mill	MA4	ICP:ES/MS	3.1241	Tungsten carbide shatterbox/mill	HNO3	ICP:MS-MC	-2.27349	0.3	Tungsten carbide shatterbox/mill	HNO3	ICP:MS-MC	0.905	0.253	0.033	2.092	3.41	3.28	0.96	0.64	1.22	2.91			-29.27	-3.71	0.3	2.8			246	3
1	This study	6672	RI-07-07A-84.1	84.1	RI-07-07A	382.68	376	388.1	Age taken from tie points to ICS stages in Fraser and Hutchison (2017; CJES) and extrapolated based on sediment thickness based on calculated sedimentation rate of 0.071 m/Ma. Ages within the Canol in RI-07-07A not known with certainty, although they are definitely Givetian-Frasnian	shale	pyritiferous shale	Canol Formation	Canol Formation	Frasnian	foreland - peripheral	Anchizone	2.832	Tungsten carbide shatterbox/mill	MA3	ICP:MS	3.3022	Tungsten carbide shatterbox/mill	HNO3	ICP:MS-MC	-2.3385	0.3	Tungsten carbide shatterbox/mill	HNO3	ICP:MS-MC	0.187	0.134	0.026	2.135	3.93	2.48	0.63	0.86	0.52	4.41			-28.4	-0.45		7.54			1421.36
1	This study	6674	RI-07-07A-92	92	RI-07-07A	383.24	376	388.1	Age taken from tie points to ICS stages in Fraser and Hutchison (2017; CJES) and extrapolated based on sediment thickness based on calculated sedimentation rate of 0.071 m/Ma. Ages within the Canol in RI-07-07A not known with certainty, although they are definitely Givetian-Frasnian	shale	dark grey shale	Canol Formation	Canol Formation	Frasnian	foreland - peripheral	Anchizone	1.8	Tungsten carbide shatterbox/mill	MA4	ICP:ES/MS	1.4017	Tungsten carbide shatterbox/mill	HNO3	ICP:MS-MC	-3.19498	0.3	Tungsten carbide shatterbox/mill	HNO3	ICP:MS-MC	0.293	0.049	0.034	1.525	1.98	1.9	0.96	0.8	1.25	3.31			-30.29	-4.91	0.2	1.58			127
1	This study	6675	RI-07-07A-97.1	97.1	RI-07-07A	383.61	376	388.1	Age taken from tie points to ICS stages in Fraser and Hutchison (2017; CJES) and extrapolated based on sediment thickness based on calculated sedimentation rate of 0.071 m/Ma. Ages within the Canol in RI-07-07A not known with certainty, although they are definitely Givetian-Frasnian	shale	siliceous shale	Canol Formation	Canol Formation	Givetian	foreland - peripheral	Anchizone	1.701	Tungsten carbide shatterbox/mill	MA3	ICP:MS	2.184	Tungsten carbide shatterbox/mill	HNO3	ICP:MS-MC	-2.64782	0.3	Tungsten carbide shatterbox/mill	HNO3	ICP:MS-MC	0.183	0.112	0.031	1.139	1.81	1.47	0.81	0.77	0.96	2.82			-30.26	-9.69		1.88			951.772
1	This study	6676	RI-07-07A-100	100	RI-07-07A	383.81	376	388.1	Age taken from tie points to ICS stages in Fraser and Hutchison (2017; CJES) and extrapolated based on sediment thickness based on calculated sedimentation rate of 0.071 m/Ma. Ages within the Canol in RI-07-07A not known with certainty, although they are definitely Givetian-Frasnian	shale	dark grey siliceous shale	Canol Formation	Canol Formation	Givetian	foreland - peripheral	Anchizone	2.9	Tungsten carbide shatterbox/mill	MA4	ICP:ES/MS	2.0642	Tungsten carbide shatterbox/mill	HNO3	ICP:MS-MC	-2.56772	0.3	Tungsten carbide shatterbox/mill	HNO3	ICP:MS-MC	0.398	0.081	0.03	1.379	1.75	1.89	1.08	0.73	0.96	2.01			-30.49	-10.56	0.3	1.83			479	2
1	This study	6677	RI-07-07A-105	105	RI-07-07A	384.17	376	388.1	Age taken from tie points to ICS stages in Fraser and Hutchison (2017; CJES) and extrapolated based on sediment thickness based on calculated sedimentation rate of 0.071 m/Ma. Ages within the Canol in RI-07-07A not known with certainty, although they are definitely Givetian-Frasnian	shale	siliceous shale	Canol Formation	Canol Formation	Givetian	foreland - peripheral	Anchizone	0.983	Tungsten carbide shatterbox/mill	MA3	ICP:MS	1.311	Tungsten carbide shatterbox/mill	HNO3	ICP:MS-MC	-2.50462	0.3	Tungsten carbide shatterbox/mill	HNO3	ICP:MS-MC	0.129	0.062	0.017	0.91	1.41	1.12	0.79	0.81	0.93	1.55			-30.55	-0.35		1.51			662.965
1	This study	6678	RI-07-07A-111	111	RI-07-07A	384.59	376	388.1	Age taken from tie points to ICS stages in Fraser and Hutchison (2017; CJES) and extrapolated based on sediment thickness based on calculated sedimentation rate of 0.071 m/Ma. Ages within the Canol in RI-07-07A not known with certainty, although they are definitely Givetian-Frasnian	shale	dark grey siliceous shale	Canol Formation	Canol Formation	Givetian	foreland - peripheral	Anchizone	2.1	Tungsten carbide shatterbox/mill	MA4	ICP:ES/MS	1.3844	Tungsten carbide shatterbox/mill	HNO3	ICP:MS-MC	-3.04084	0.3	Tungsten carbide shatterbox/mill	HNO3	ICP:MS-MC	0.239	0.049	0.013	0.756	0.98	1.06	1.08	0.71	0.8	1.51			-30.57	-1.62	0.3	1.22			1031
1	This study	6682	RI-07-07A-131.1	131.1	RI-07-07A	386.02	376	388.1	Age taken from tie points to ICS stages in Fraser and Hutchison (2017; CJES) and extrapolated based on sediment thickness based on calculated sedimentation rate of 0.071 m/Ma. Ages within the Canol in RI-07-07A not known with certainty, although they are definitely Givetian-Frasnian	shale	dark grey siliceous shale	Canol Formation	Canol Formation	Givetian	foreland - peripheral	Anchizone	2.7	Tungsten carbide shatterbox/mill	MA4	ICP:ES/MS	1.5432	Tungsten carbide shatterbox/mill	HNO3	ICP:MS-MC	-4.09649	0.3	Tungsten carbide shatterbox/mill	HNO3	ICP:MS-MC	0.176	0.067	0.009	1.15	1.69	1.4	0.83	0.82	0.44	2.81			-30.33		2	3.81			1756	2
1	This study	6684	RI-07-07A-141	141	RI-07-07A	386.72	376	388.1	Age taken from tie points to ICS stages in Fraser and Hutchison (2017; CJES) and extrapolated based on sediment thickness based on calculated sedimentation rate of 0.071 m/Ma. Ages within the Canol in RI-07-07A not known with certainty, although they are definitely Givetian-Frasnian	shale	dark grey siliceous silty shale	Canol Formation	Canol Formation	Givetian	foreland - peripheral	Anchizone	1.4	Tungsten carbide shatterbox/mill	MA4	ICP:ES/MS	1.0476	Tungsten carbide shatterbox/mill	HNO3	ICP:MS-MC	-3.97444	0.3	Tungsten carbide shatterbox/mill	HNO3	ICP:MS-MC	0.141	0.033	0.003	0.406	0.54	0.58	1.07	0.7	0.45	3.7			-30.26	9.41	0.4	1.2			1360
1	This study	6686	RI-07-07A-148.6	148.6	RI-07-07A	387.26	376	388.1	Age taken from tie points to ICS stages in Fraser and Hutchison (2017; CJES) and extrapolated based on sediment thickness based on calculated sedimentation rate of 0.071 m/Ma. Ages within the Canol in RI-07-07A not known with certainty, although they are definitely Givetian-Frasnian	shale	dark grey shale	Canol Formation	Canol Formation	Givetian	foreland - peripheral	Anchizone	3.5	Tungsten carbide shatterbox/mill	MA4	ICP:ES/MS	2.1678	Tungsten carbide shatterbox/mill	HNO3	ICP:MS-MC	-3.50861	0.3	Tungsten carbide shatterbox/mill	HNO3	ICP:MS-MC	0.202	0.091	0.006	0.422	1.08	0.72	0.67	0.59	0.41	2.92			-30.23	3.06	0.3	2.65			1585	1
1	This study	6688	RI-07-07A-157.9	157.9	RI-07-07A	387.45	376	388.1	Age taken from tie points to ICS stages in Fraser and Hutchison (2017; CJES) and extrapolated based on sediment thickness based on calculated sedimentation rate of 0.071 m/Ma. Ages within the Canol in RI-07-07A not known with certainty, although they are definitely Givetian-Frasnian	shale	siliceous shale	Canol Formation	Canol Formation	Givetian	foreland - peripheral	Anchizone	0.867	Tungsten carbide shatterbox/mill	MA3	ICP:MS	1.1165	Tungsten carbide shatterbox/mill	HNO3	ICP:MS-MC	-3.52614	0.3	Tungsten carbide shatterbox/mill	HNO3	ICP:MS-MC	0.097	0.046	0.006	0.229	0.48	0.38	0.79	0.6	0.49	2.13			-30.12	-3.99		0.97			992.951
1	This study	6689	RI-07-07A-159	159	RI-07-07A	387.5	383.1	391.9	Age taken from tie points to ICS stages in Fraser and Hutchison (2017; CJES) and extrapolated based on sediment thickness based on calculated sedimentation rate of 0.071 m/Ma. Ages within the Canol in RI-07-07A not known with certainty, although they are definitely Givetian-Frasnian	shale	shale	Canol Formation	Canol Formation	Givetian	foreland - peripheral	Anchizone	5.73	Tungsten carbide shatterbox/mill	MA3	ICP:MS	1.1881	Tungsten carbide shatterbox/mill	HNO3	ICP:MS-MC	-4.39244	0.3	Tungsten carbide shatterbox/mill	HNO3	ICP:MS-MC	0.475	0.162	0.026	1.532	2.95	2.2	0.75	0.7	0.29	4.43			-30.49	5.44		10.21			1789.13
1	This study	3045	15-TF-08-2.6	2.6	15-TF-08	387.54	383.1	391.9	These samples from near the Nick horizon on the Peel River are constrained by conodont and Re-Os ages published in Gadd et al., 2020 Geology. Samples below the Nick horizon were then calculated based on average sedimentation rates from the Vittrekwa Formation. This is supported by integrated biostratigraphic (graptolite, conodont, and brachiopod) data and carbon isotope chemostratigraphic data pu…	shale	shale	Road River Group	Road River Group	Middle Devonian	rift	Anchizone	14.04	Tungsten carbide shatterbox/mill	MA4	ICP:MS	9.6207	Tungsten carbide shatterbox/mill	HNO3	ICP:MS-MC	-4.25896	0.3	Tungsten carbide shatterbox/mill	HNO3	ICP:MS-MC	0.438	0.275	0.036	2.703	4.36	3.45	0.79	0.78	0.48	2.26			-30.26	6.17	0.586	9.13			2217	3
1	This study	3040	15-TF-08-1.2	1.2	15-TF-08	387.72	383.1	391.9	These samples from near the Nick horizon on the Peel River are constrained by conodont and Re-Os ages published in Gadd et al., 2020 Geology. Samples below the Nick horizon were then calculated based on average sedimentation rates from the Vittrekwa Formation. This is supported by integrated biostratigraphic (graptolite, conodont, and brachiopod) data and carbon isotope chemostratigraphic data pu…	shale	dark grey shale	Road River Group	Road River Group	Middle Devonian	rift	Anchizone	12.13	Tungsten carbide shatterbox/mill	MA4	ICP:MS	9.3262	Tungsten carbide shatterbox/mill	HNO3	ICP:MS-MC	-5.04238	0.3	Tungsten carbide shatterbox/mill	HNO3	ICP:MS-MC	0.392	0.366	0.019	1.807	2.66	2.58	0.97	0.7	0.53	3.22			-30.44	2.3	0.619	5.03			1905
1	This study	7540	J1610-286.4	286.4	J1610	390.41	387.7	404	The age model for Road River Group samples on the Peel River is based on integrated biostratigraphic (graptolite, conodont, trilobite, and brachiopod) data and carbon isotope chemostratigraphic data published in Strauss et al. 2020 CJES. For graptolitic parts of the section, age models were created by linearly interpolating between ages for graptolite biozones from the GTS book	lime mudstone	lime mudstone	Road River Group	Road River Group	Eifelian	rift	Anchizone	3.1	Tungsten carbide shatterbox/mill	MA4	ICP:ES/MS	2.4827	Tungsten carbide shatterbox/mill	HNO3	ICP:MS-MC	-4.13941	0.3	Tungsten carbide shatterbox/mill	HNO3	ICP:MS-MC	0.106	0.085	0.01	0.623	0.85	0.82	0.96	0.76	0.51	1.55		22.427	-30.7		0.3	1.66			1555	1
1	This study	7533	J1610-267.6	267.6	J1610	396.32	387.7	404	The age model for Road River Group samples on the Peel River is based on integrated biostratigraphic (graptolite, conodont, trilobite, and brachiopod) data and carbon isotope chemostratigraphic data published in Strauss et al. 2020 CJES. For graptolitic parts of the section, age models were created by linearly interpolating between ages for graptolite biozones from the GTS book	shale	calcareous shale	Road River Group	Road River Group	Emsian	rift	Anchizone	4.2	Tungsten carbide shatterbox/mill	MA4	ICP:ES/MS	3.3467	Tungsten carbide shatterbox/mill	HNO3	ICP:MS-MC	-4.41559	0.3	Tungsten carbide shatterbox/mill	HNO3	ICP:MS-MC	0.169	0.032	0.013	0.602	0.75	0.82	1.09	0.73	0.5	4.48		11.1411	-30.62		0.3	1.49			1083	1
1	This study	7531	J1610-263.6	263.6	J1610	397.58	387.7	404	The age model for Road River Group samples on the Peel River is based on integrated biostratigraphic (graptolite, conodont, trilobite, and brachiopod) data and carbon isotope chemostratigraphic data published in Strauss et al. 2020 CJES. For graptolitic parts of the section, age models were created by linearly interpolating between ages for graptolite biozones from the GTS book	siltstone	siltstone	Road River Group	Road River Group	Emsian	rift	Anchizone	3.8	Tungsten carbide shatterbox/mill	MA4	ICP:ES/MS	2.6056	Tungsten carbide shatterbox/mill	HNO3	ICP:MS-MC	-4.01851	0.3	Tungsten carbide shatterbox/mill	HNO3	ICP:MS-MC	0.154	0.049	0.01	0.568	0.75	0.78	1.04	0.73	0.4	3.38		9.6039	-30.73		0.3	1.89			1263	2
1	This study	7523	J1610-219.3	219.3	J1610	405.2	404	410.8	The age model for Road River Group samples on the Peel River is based on integrated biostratigraphic (graptolite, conodont, trilobite, and brachiopod) data and carbon isotope chemostratigraphic data published in Strauss et al. 2020 CJES. For graptolitic parts of the section, age models were created by linearly interpolating between ages for graptolite biozones from the GTS book	shale	shale	Road River Group	Road River Group	Emsian	rift	Anchizone	6.3	Tungsten carbide shatterbox/mill	MA4	ICP:ES/MS	4.388	Tungsten carbide shatterbox/mill	HNO3	ICP:MS-MC	-4.52616	0.3	Tungsten carbide shatterbox/mill	HNO3	ICP:MS-MC	0.213	0.108	0.019	0.795	1.04	1.14	1.1	0.7	0.49	7.16		38.8534	-31.22		0.6	2.11			1753	3
1	This study	7509	J1610-184.5	184.5	J1610	406.04	404	410.8	The age model for Road River Group samples on the Peel River is based on integrated biostratigraphic (graptolite, conodont, trilobite, and brachiopod) data and carbon isotope chemostratigraphic data published in Strauss et al. 2020 CJES. For graptolitic parts of the section, age models were created by linearly interpolating between ages for graptolite biozones from the GTS book	siltstone	siltstone	Road River Group	Road River Group	Emsian	rift	Anchizone	2.2	Tungsten carbide shatterbox/mill	MA4	ICP:ES/MS	1.2537	Tungsten carbide shatterbox/mill	HNO3	ICP:MS-MC	-2.59203	0.3	Tungsten carbide shatterbox/mill	HNO3	ICP:MS-MC	0.184	0.085	0.012	0.65	0.92	0.93	1.01	0.7	0.49	4.83		40.6602	-30.49		0.2	1.89			1347
1	This study	7505	J1610-173.5	173.5	J1610	406.31	404	410.8	The age model for Road River Group samples on the Peel River is based on integrated biostratigraphic (graptolite, conodont, trilobite, and brachiopod) data and carbon isotope chemostratigraphic data published in Strauss et al. 2020 CJES. For graptolitic parts of the section, age models were created by linearly interpolating between ages for graptolite biozones from the GTS book	siltstone	siltstone	Road River Group	Road River Group	Emsian	rift	Anchizone	2.6	Tungsten carbide shatterbox/mill	MA4	ICP:ES/MS	1.9153	Tungsten carbide shatterbox/mill	HNO3	ICP:MS-MC	-2.6836	0.3	Tungsten carbide shatterbox/mill	HNO3	ICP:MS-MC	0.139	0.067	0.007	0.51	0.76	0.72	0.95	0.71	0.35	6.57		28.8943	-30.52		0.1	2.15			1458	1
1	This study	7493	J1610-139.4	139.4	J1610	407.13	404	410.8	The age model for Road River Group samples on the Peel River is based on integrated biostratigraphic (graptolite, conodont, trilobite, and brachiopod) data and carbon isotope chemostratigraphic data published in Strauss et al. 2020 CJES. For graptolitic parts of the section, age models were created by linearly interpolating between ages for graptolite biozones from the GTS book	shale	siliceous shale	Road River Group	Road River Group	Emsian	rift	Anchizone	1.1	Tungsten carbide shatterbox/mill	MA4	ICP:ES/MS	0.6226	Tungsten carbide shatterbox/mill	HNO3	ICP:MS-MC	-1.75801	0.3	Tungsten carbide shatterbox/mill	HNO3	ICP:MS-MC	0.101	0.042	0.007	0.567	0.74	0.72	0.97	0.79	0.64	2.34		72.319	-30.19		0.2	1.15			2900	2
1	This study	7488	J1610-128.75	128.75	J1610	407.39	404	410.8	The age model for Road River Group samples on the Peel River is based on integrated biostratigraphic (graptolite, conodont, trilobite, and brachiopod) data and carbon isotope chemostratigraphic data published in Strauss et al. 2020 CJES. For graptolitic parts of the section, age models were created by linearly interpolating between ages for graptolite biozones from the GTS book	shale	shale	Road River Group	Road River Group	Emsian	rift	Anchizone	2.1	Tungsten carbide shatterbox/mill	MA4	ICP:ES/MS	1.5984	Tungsten carbide shatterbox/mill	HNO3	ICP:MS-MC	-2.50841	0.3	Tungsten carbide shatterbox/mill	HNO3	ICP:MS-MC	0.146	0.102	0.011	0.592	0.87	0.85	0.98	0.7	0.36	5.22		26.2985	-30.03		0.1	2.39			2411	2
1	This study	7486	J1610-124	124	J1610	407.5	404	410.8	The age model for Road River Group samples on the Peel River is based on integrated biostratigraphic (graptolite, conodont, trilobite, and brachiopod) data and carbon isotope chemostratigraphic data published in Strauss et al. 2020 CJES. For graptolitic parts of the section, age models were created by linearly interpolating between ages for graptolite biozones from the GTS book	shale	shale	Road River Group	Road River Group	Emsian	rift	Anchizone	2.1	Tungsten carbide shatterbox/mill	MA4	ICP:ES/MS	1.4828	Tungsten carbide shatterbox/mill	HNO3	ICP:MS-MC	-2.93073	0.3	Tungsten carbide shatterbox/mill	HNO3	ICP:MS-MC	0.126	0.05	0.013	0.624	0.83	0.81	0.98	0.77	0.36	6.13		27.0575	-29.97		0.1	2.31			2185	3
1	This study	7482	J1610-118	118	J1610	407.65	404	410.8	The age model for Road River Group samples on the Peel River is based on integrated biostratigraphic (graptolite, conodont, trilobite, and brachiopod) data and carbon isotope chemostratigraphic data published in Strauss et al. 2020 CJES. For graptolitic parts of the section, age models were created by linearly interpolating between ages for graptolite biozones from the GTS book	shale	shale	Road River Group	Road River Group	Pragian	rift	Anchizone	2.6	Tungsten carbide shatterbox/mill	MA4	ICP:ES/MS	2.1815	Tungsten carbide shatterbox/mill	HNO3	ICP:MS-MC	-2.3791	0.3	Tungsten carbide shatterbox/mill	HNO3	ICP:MS-MC	0.291	0.166	0.055	1.336	1.72	1.85	1.08	0.72	0.62	6.31		28.5149	-29.33		0.2	2.77			2241	3
1	This study	7479	J1610-112	112	J1610	407.79	404	410.8	The age model for Road River Group samples on the Peel River is based on integrated biostratigraphic (graptolite, conodont, trilobite, and brachiopod) data and carbon isotope chemostratigraphic data published in Strauss et al. 2020 CJES. For graptolitic parts of the section, age models were created by linearly interpolating between ages for graptolite biozones from the GTS book	shale	shale	Road River Group	Road River Group	Pragian	rift	Anchizone	2.8	Tungsten carbide shatterbox/mill	MA4	ICP:ES/MS	1.7312	Tungsten carbide shatterbox/mill	HNO3	ICP:MS-MC	-2.78976	0.3	Tungsten carbide shatterbox/mill	HNO3	ICP:MS-MC	0.144	0.08	0.018	0.579	1.14	0.82	0.72	0.71	0.34	6.64		25.4412	-29.66		0.1	3.34			2858	2
1	This study	7470	J1610-93.7	93.7	J1610	408.24	404	410.8	The age model for Road River Group samples on the Peel River is based on integrated biostratigraphic (graptolite, conodont, trilobite, and brachiopod) data and carbon isotope chemostratigraphic data published in Strauss et al. 2020 CJES. For graptolitic parts of the section, age models were created by linearly interpolating between ages for graptolite biozones from the GTS book	shale	shale	Road River Group	Road River Group	Pragian	rift	Anchizone	1.6	Tungsten carbide shatterbox/mill	MA4	ICP:ES/MS	0.9011	Tungsten carbide shatterbox/mill	HNO3	ICP:MS-MC	-3.60864	0.3	Tungsten carbide shatterbox/mill	HNO3	ICP:MS-MC	0.123	0.037	0.033	1.043	0.87	1.24	1.43	0.84	0.36	4.51		28.4936	-30.03			2.45			7929
1	This study	7466	J1610-84.6	84.6	J1610	408.46	404	410.8	The age model for Road River Group samples on the Peel River is based on integrated biostratigraphic (graptolite, conodont, trilobite, and brachiopod) data and carbon isotope chemostratigraphic data published in Strauss et al. 2020 CJES. For graptolitic parts of the section, age models were created by linearly interpolating between ages for graptolite biozones from the GTS book	shale	shale	Road River Group	Road River Group	Pragian	rift	Anchizone	3.2	Tungsten carbide shatterbox/mill	MA4	ICP:ES/MS	2.1234	Tungsten carbide shatterbox/mill	HNO3	ICP:MS-MC	-3.95459	0.3	Tungsten carbide shatterbox/mill	HNO3	ICP:MS-MC	0.098	0.016	0.038	0.584	1.13	0.74	0.65	0.79	0.29	7.57		9.9815	-30.09		0.6	3.86			2182	1
1	This study	7454	J1610-60.4	60.4	J1610	409.04	404	410.8	The age model for Road River Group samples on the Peel River is based on integrated biostratigraphic (graptolite, conodont, trilobite, and brachiopod) data and carbon isotope chemostratigraphic data published in Strauss et al. 2020 CJES. For graptolitic parts of the section, age models were created by linearly interpolating between ages for graptolite biozones from the GTS book	shale	shale	Road River Group	Road River Group	Pragian	rift	Anchizone	0.8	Tungsten carbide shatterbox/mill	MA4	ICP:ES/MS	0.3483	Tungsten carbide shatterbox/mill	HNO3	ICP:MS-MC	-3.09242	0.3	Tungsten carbide shatterbox/mill	HNO3	ICP:MS-MC	0.381	0.085	0.025	1.13	3.01	1.62	0.54	0.7	0.47	1.02		16.885	-29.71		0.6	6.37			5293	4
1	This study	7437	J1610-19.8	19.8	J1610	410.02	404	410.8	The age model for Road River Group samples on the Peel River is based on integrated biostratigraphic (graptolite, conodont, trilobite, and brachiopod) data and carbon isotope chemostratigraphic data published in Strauss et al. 2020 CJES. For graptolitic parts of the section, age models were created by linearly interpolating between ages for graptolite biozones from the GTS book	shale	shale	Road River Group	Road River Group	Pragian	rift	Anchizone	1.8	Tungsten carbide shatterbox/mill	MA4	ICP:ES/MS	1.0378	Tungsten carbide shatterbox/mill	HNO3	ICP:MS-MC	-1.32214	0.3	Tungsten carbide shatterbox/mill	HNO3	ICP:MS-MC	0.799	0.596	0.126	14.203	27.8	15.72	0.57	0.9	12.75	0.9		26.3637	-28.16		1.05	2.18			5227.5
1	This study	7416	J1609-76.2	76.2	J1609	419.39	419.2	423	The age model for Road River Group samples on the Peel River is based on integrated biostratigraphic (graptolite, conodont, trilobite, and brachiopod) data and carbon isotope chemostratigraphic data published in Strauss et al. 2020 CJES. For graptolitic parts of the section, age models were created by linearly interpolating between ages for graptolite biozones from the GTS book	shale	shale	Road River Group	Road River Group	Pridoli	rift	Anchizone	0.6	Tungsten carbide shatterbox/mill	MA4	ICP:ES/MS	0.3749	Tungsten carbide shatterbox/mill	HNO3	ICP:MS-MC	-3.08122	0.3	Tungsten carbide shatterbox/mill	HNO3	ICP:MS-MC	2.092	0.26	0.016	0.551	3.23	2.92	0.9	0.19	0.88	2.29			-29.42	41.72	0.5	3.69			6034	2
1	This study	7399	J1609-37.6	37.6	J1609	420.46	419.2	423	The age model for Road River Group samples on the Peel River is based on integrated biostratigraphic (graptolite, conodont, trilobite, and brachiopod) data and carbon isotope chemostratigraphic data published in Strauss et al. 2020 CJES. For graptolitic parts of the section, age models were created by linearly interpolating between ages for graptolite biozones from the GTS book	shale	shale	Road River Group	Road River Group	Pridoli	rift	Anchizone	0.7	Tungsten carbide shatterbox/mill	MA4	ICP:ES/MS	0.2059	Tungsten carbide shatterbox/mill	HNO3	ICP:MS-MC	-1.7565	0.3	Tungsten carbide shatterbox/mill	HNO3	ICP:MS-MC	0.95	0.112	0.065	1.041	2.46	2.17	0.88	0.48	0.4	2.77			-29.57	48.04	1.5	6.1			5839	4
1	This study	3315	15-TF-05-192	192	15-TF-05	421.62	419.2	423	The age model for Road River Group samples on the Peel River is based on integrated biostratigraphic (graptolite, conodont, trilobite, and brachiopod) data and carbon isotope chemostratigraphic data published in Strauss et al. 2020 CJES. For graptolitic parts of the section, age models were created by linearly interpolating between ages for graptolite biozones from the GTS book	shale	dark grey shale	Road River Group	Road River Group	Pridoli	rift	Anchizone	0.94	Tungsten carbide shatterbox/mill	MA4	ICP:MS	0.351	Tungsten carbide shatterbox/mill	HNO3	ICP:MS-MC	-2.52322	0.3	Tungsten carbide shatterbox/mill	HNO3	ICP:MS-MC	0.792	0.166	0.026	1.223	2.98	2.21	0.74	0.55	0.38	1.76			-29.44	39.29	1.62	7.84			7809	2
1	This study	3306	15-TF-05-171.8	171.8	15-TF-05	422.18	419.2	423	The age model for Road River Group samples on the Peel River is based on integrated biostratigraphic (graptolite, conodont, trilobite, and brachiopod) data and carbon isotope chemostratigraphic data published in Strauss et al. 2020 CJES. For graptolitic parts of the section, age models were created by linearly interpolating between ages for graptolite biozones from the GTS book	shale	shale	Road River Group	Road River Group	Pridoli	rift	Anchizone	0.68	Tungsten carbide shatterbox/mill	MA4	ICP:MS	0.3571	Tungsten carbide shatterbox/mill	HNO3	ICP:MS-MC	-1.25583	0.3	Tungsten carbide shatterbox/mill	HNO3	ICP:MS-MC	0.232	0.295	0.002	0.163	0.79	0.69	0.87	0.24	0.29	1.68			-30.12	23.93	0.315	2.76			18575	2
1	This study	3289	15-TF-05-140-pyrite	140	15-TF-05	423.4	423	427.4	The age model for Road River Group samples on the Peel River is based on integrated biostratigraphic (graptolite, conodont, trilobite, and brachiopod) data and carbon isotope chemostratigraphic data published in Strauss et al. 2020 CJES. For graptolitic parts of the section, age models were created by linearly interpolating between ages for graptolite biozones from the GTS book	siltstone	medium dark grey muddy siltstone	Road River Group	Road River Group	Ludlow	rift	Anchizone	0.67	Tungsten carbide shatterbox/mill	MA4	ICP:MS	0.3236	Tungsten carbide shatterbox/mill	HNO3	ICP:MS-MC	-4.39723	0.3	Tungsten carbide shatterbox/mill	HNO3	ICP:MS-MC	0.771	0.046	0.021	1.723	3.13	2.56	0.82	0.67	0.63	0.17			-28.34	32.4	2.387	4.97			11075	3
1	This study	3286	15-TF-05-136	136	15-TF-05	423.72	423	427.4	The age model for Road River Group samples on the Peel River is based on integrated biostratigraphic (graptolite, conodont, trilobite, and brachiopod) data and carbon isotope chemostratigraphic data published in Strauss et al. 2020 CJES. For graptolitic parts of the section, age models were created by linearly interpolating between ages for graptolite biozones from the GTS book	siltstone	medium dark grey siltstone	Road River Group	Road River Group	Ludlow	rift	Anchizone	0.52	Tungsten carbide shatterbox/mill	MA4	ICP:MS	0.1388	Tungsten carbide shatterbox/mill	HNO3	ICP:MS-MC	-2.46107	0.3	Tungsten carbide shatterbox/mill	HNO3	ICP:MS-MC	0.989	0.067	0.011	0.603	2.22	1.67	0.75	0.36	0.41	0.26			-28.44	21.26	0.696	5.44			7692	3
1	This study	3283	15-TF-05-132.5	132.5	15-TF-05	424	423	427.4	The age model for Road River Group samples on the Peel River is based on integrated biostratigraphic (graptolite, conodont, trilobite, and brachiopod) data and carbon isotope chemostratigraphic data published in Strauss et al. 2020 CJES. For graptolitic parts of the section, age models were created by linearly interpolating between ages for graptolite biozones from the GTS book	siltstone	dark grey siltstone	Road River Group	Road River Group	Ludlow	rift	Anchizone	0.56	Tungsten carbide shatterbox/mill	MA4	ICP:MS	0.2016	Tungsten carbide shatterbox/mill	HNO3	ICP:MS-MC	-1.90118	0.3	Tungsten carbide shatterbox/mill	HNO3	ICP:MS-MC	0.812	0.087	0.021	0.888	2.67	1.81	0.68	0.49	0.46	0.44			-28.5	33.51	0.579	5.84			7780	4
1	This study	3282	15-TF-05-131	131	15-TF-05	424.12	423	427.4	The age model for Road River Group samples on the Peel River is based on integrated biostratigraphic (graptolite, conodont, trilobite, and brachiopod) data and carbon isotope chemostratigraphic data published in Strauss et al. 2020 CJES. For graptolitic parts of the section, age models were created by linearly interpolating between ages for graptolite biozones from the GTS book	siltstone	dark grey siltstone	Road River Group	Road River Group	Ludlow	rift	Anchizone	0.66	Tungsten carbide shatterbox/mill	MA4	ICP:MS	0.1521	Tungsten carbide shatterbox/mill	HNO3	ICP:MS-MC	-2.49082	0.3	Tungsten carbide shatterbox/mill	HNO3	ICP:MS-MC	0.648	0.091	0.027	1.002	2.65	1.77	0.67	0.57	0.44	0.53			-28.74	34.85	0.523	6.02			16230	4
1	This study	3280	15-TF-05-126	126	15-TF-05	424.52	423	427.4	The age model for Road River Group samples on the Peel River is based on integrated biostratigraphic (graptolite, conodont, trilobite, and brachiopod) data and carbon isotope chemostratigraphic data published in Strauss et al. 2020 CJES. For graptolitic parts of the section, age models were created by linearly interpolating between ages for graptolite biozones from the GTS book	siltstone	medium dark grey siltstone	Road River Group	Road River Group	Ludlow	rift	Anchizone	0.5	Tungsten carbide shatterbox/mill	MA4	ICP:MS	0.1921	Tungsten carbide shatterbox/mill	HNO3	ICP:MS-MC	-2.18645	0.3	Tungsten carbide shatterbox/mill	HNO3	ICP:MS-MC	0.906	0.048	0.024	0.419	2.09	1.4	0.67	0.3	0.38	0.46			-28.54	17.25	0.327	5.43			9330	1
1	This study	3277	15-TF-05-122	122	15-TF-05	424.84	423	427.4	The age model for Road River Group samples on the Peel River is based on integrated biostratigraphic (graptolite, conodont, trilobite, and brachiopod) data and carbon isotope chemostratigraphic data published in Strauss et al. 2020 CJES. For graptolitic parts of the section, age models were created by linearly interpolating between ages for graptolite biozones from the GTS book	siltstone	medium dark grey siltstone	Road River Group	Road River Group	Ludlow	rift	Anchizone	0.59	Tungsten carbide shatterbox/mill	MA4	ICP:MS	0.1516	Tungsten carbide shatterbox/mill	HNO3	ICP:MS-MC	-3.40916	0.3	Tungsten carbide shatterbox/mill	HNO3	ICP:MS-MC	0.607	0.058	0.02	0.581	1.95	1.27	0.65	0.46	0.34	0.41			-28	16.68	0.62	5.69			14574	3
1	This study	3274	15-TF-05-116	116	15-TF-05	425.32	423	427.4	The age model for Road River Group samples on the Peel River is based on integrated biostratigraphic (graptolite, conodont, trilobite, and brachiopod) data and carbon isotope chemostratigraphic data published in Strauss et al. 2020 CJES. For graptolitic parts of the section, age models were created by linearly interpolating between ages for graptolite biozones from the GTS book	siltstone	medium dark grey siltstone	Road River Group	Road River Group	Ludlow	rift	Anchizone	0.58	Tungsten carbide shatterbox/mill	MA4	ICP:MS	0.1661	Tungsten carbide shatterbox/mill	HNO3	ICP:MS-MC	-1.24126	0.34	Tungsten carbide shatterbox/mill	HNO3	ICP:MS-MC	0.787	0.063	0.041	0.975	2.73	1.87	0.68	0.52	0.49	0.7			-26.85	12.81	0.61	5.61			11560	2
1	This study	3272	15-TF-05-112	112	15-TF-05	425.64	423	427.4	The age model for Road River Group samples on the Peel River is based on integrated biostratigraphic (graptolite, conodont, trilobite, and brachiopod) data and carbon isotope chemostratigraphic data published in Strauss et al. 2020 CJES. For graptolitic parts of the section, age models were created by linearly interpolating between ages for graptolite biozones from the GTS book	shale	greyish black shale	Road River Group	Road River Group	Ludlow	rift	Anchizone	1.26	Tungsten carbide shatterbox/mill	MA4	ICP:MS	0.6754	Tungsten carbide shatterbox/mill	HNO3	ICP:MS-MC	-1.16945	0.3	Tungsten carbide shatterbox/mill	HNO3	ICP:MS-MC	0.314	0.622	0.019	0.332	1.6	1.29	0.81	0.26	0.34	5.49			-25.05	7.14	0.314	4.71			5509	1
1	This study	3271	15-TF-05-110	110	15-TF-05	425.8	423	427.4	The age model for Road River Group samples on the Peel River is based on integrated biostratigraphic (graptolite, conodont, trilobite, and brachiopod) data and carbon isotope chemostratigraphic data published in Strauss et al. 2020 CJES. For graptolitic parts of the section, age models were created by linearly interpolating between ages for graptolite biozones from the GTS book	shale	greyish black shale	Road River Group	Road River Group	Ludlow	rift	Anchizone	1.14	Tungsten carbide shatterbox/mill	MA4	ICP:MS	0.6887	Tungsten carbide shatterbox/mill	HNO3	ICP:MS-MC	-0.0747251	0.3	Tungsten carbide shatterbox/mill	HNO3	ICP:MS-MC	0.32	0.281	0.005	0.262	1.03	0.87	0.84	0.3	0.38	4.29			-25.65	31.67	0.159	2.73			5935
1	This study	3268	15-TF-05-104	104	15-TF-05	426.28	423	427.4	The age model for Road River Group samples on the Peel River is based on integrated biostratigraphic (graptolite, conodont, trilobite, and brachiopod) data and carbon isotope chemostratigraphic data published in Strauss et al. 2020 CJES. For graptolitic parts of the section, age models were created by linearly interpolating between ages for graptolite biozones from the GTS book	shale	greyish black shale	Road River Group	Road River Group	Ludlow	rift	Anchizone	0.79	Tungsten carbide shatterbox/mill	MA4	ICP:MS	0.4674	Tungsten carbide shatterbox/mill	HNO3	ICP:MS-MC	-2.90469	0.3	Tungsten carbide shatterbox/mill	HNO3	ICP:MS-MC	0.093	0.395	0.009	0.281	1	0.78	0.78	0.36	0.17	2.95			-27.41	13.71	0.879	5.72			6044	2
1	This study	3262	15-TF-05-94	94	15-TF-05	427.08	423	427.4	The age model for Road River Group samples on the Peel River is based on integrated biostratigraphic (graptolite, conodont, trilobite, and brachiopod) data and carbon isotope chemostratigraphic data published in Strauss et al. 2020 CJES. For graptolitic parts of the section, age models were created by linearly interpolating between ages for graptolite biozones from the GTS book	shale	dark grey shale	Road River Group	Road River Group	Ludlow	rift	Anchizone	1.53	Tungsten carbide shatterbox/mill	MA4	ICP:MS	1.1125	Tungsten carbide shatterbox/mill	HNO3	ICP:MS-MC	-2.69849	0.3	Tungsten carbide shatterbox/mill	HNO3	ICP:MS-MC	0.222	0.203	0.021	0.755	1.83	1.2	0.66	0.63	0.3	2.59			-29.02	44.53	1.718	6.12			3607	2
1	This study	3252	15-TF-05-76	76	15-TF-05	427.69	427.4	430.5	The age model for Road River Group samples on the Peel River is based on integrated biostratigraphic (graptolite, conodont, trilobite, and brachiopod) data and carbon isotope chemostratigraphic data published in Strauss et al. 2020 CJES. For graptolitic parts of the section, age models were created by linearly interpolating between ages for graptolite biozones from the GTS book	siltstone	dark grey siltstone	Road River Group	Road River Group	Homerian	rift	Anchizone	0.68	Tungsten carbide shatterbox/mill	MA4	ICP:MS	0.0859	Tungsten carbide shatterbox/mill	HNO3	ICP:MS-MC	-2.49129	0.3	Tungsten carbide shatterbox/mill	HNO3	ICP:MS-MC	0.429	0.06	0.076	1.308	2.22	1.87	0.84	0.7	0.4	1.79			-29.77	43.36	1.406	5.5			3360	3
1	This study	3240	15-TF-05-52	52	15-TF-05	428.35	427.4	430.5	The age model for Road River Group samples on the Peel River is based on integrated biostratigraphic (graptolite, conodont, trilobite, and brachiopod) data and carbon isotope chemostratigraphic data published in Strauss et al. 2020 CJES. For graptolitic parts of the section, age models were created by linearly interpolating between ages for graptolite biozones from the GTS book	shale	shale	Road River Group	Road River Group	Homerian	rift	Anchizone	0.38	Tungsten carbide shatterbox/mill	MA4	ICP:MS	0.0839	Tungsten carbide shatterbox/mill	HNO3	ICP:MS-MC	-2.81009	0.3	Tungsten carbide shatterbox/mill	HNO3	ICP:MS-MC	0.275	0.099	0.033	0.567	1.38	0.97	0.7	0.58	0.35	1.74			-29.92	15.16	0.985	3.94			2350	2
1	This study	3100	15-TF-05-12	12	15-TF-05	429.47	427.4	430.5	The age model for Road River Group samples on the Peel River is based on integrated biostratigraphic (graptolite, conodont, trilobite, and brachiopod) data and carbon isotope chemostratigraphic data published in Strauss et al. 2020 CJES. For graptolitic parts of the section, age models were created by linearly interpolating between ages for graptolite biozones from the GTS book	shale	calcareous shale	Road River Group	Road River Group	Homerian	rift	Anchizone	0.72	Tungsten carbide shatterbox/mill	MA4	ICP:MS	0.2017	Tungsten carbide shatterbox/mill	HNO3	ICP:MS-MC	-2.36272	0.3	Tungsten carbide shatterbox/mill	HNO3	ICP:MS-MC	0.652	0.117	0.044	0.753	2.62	1.57	0.6	0.48	0.45	0.57			-28.09	1.81	0.144	5.82			2192
1	This study	3093	15-TF-05-0	0	15-TF-05	429.8	427.4	430.5	The age model for Road River Group samples on the Peel River is based on integrated biostratigraphic (graptolite, conodont, trilobite, and brachiopod) data and carbon isotope chemostratigraphic data published in Strauss et al. 2020 CJES. For graptolitic parts of the section, age models were created by linearly interpolating between ages for graptolite biozones from the GTS book	lime mudstone	lime mudstone	Road River Group	Road River Group	Homerian	rift	Anchizone	0.8	Tungsten carbide shatterbox/mill	MA4	ICP:MS	0.13	Tungsten carbide shatterbox/mill	HNO3	ICP:MS-MC	-2.23309	0.3	Tungsten carbide shatterbox/mill	HNO3	ICP:MS-MC	0.367	0.086	0.035	1.681	3.72	2.17	0.58	0.77	0.47	0.45			-27.57	24.64	0.321	7.92			2747	3
1	This study	3060	15-TF-07-6	6	15-TF-07	431.72	430.5	433.4	The age model for Road River Group samples on the Peel River is based on integrated biostratigraphic (graptolite, conodont, trilobite, and brachiopod) data and carbon isotope chemostratigraphic data published in Strauss et al. 2020 CJES. For graptolitic parts of the section, age models were created by linearly interpolating between ages for graptolite biozones from the GTS book	mudstone	dark grey mudstone	Road River Group	Road River Group	Sheinwoodian	rift	Anchizone	0.77	Tungsten carbide shatterbox/mill	MA4	ICP:MS	0.1438	Tungsten carbide shatterbox/mill	HNO3	ICP:MS-MC	-1.75308	0.3	Tungsten carbide shatterbox/mill	HNO3	ICP:MS-MC	0.18	0.071	0.012	0.755	2.4	1.02	0.43	0.74	0.3	0.56			-29.78	7.7	0.605	7.9			2628	2
1	This study	3212	J1518-286.1-B	286.1	J1518	432.51	430.5	433.4	The age model for Road River Group samples on the Peel River is based on integrated biostratigraphic (graptolite, conodont, trilobite, and brachiopod) data and carbon isotope chemostratigraphic data published in Strauss et al. 2020 CJES. For graptolitic parts of the section, age models were created by linearly interpolating between ages for graptolite biozones from the GTS book	shale	black shale	Road River Group	Road River Group	Sheinwoodian	rift	Anchizone	0.93	Tungsten carbide shatterbox/mill	MA4	ICP:MS	0.2812	Tungsten carbide shatterbox/mill	HNO3	ICP:MS-MC	-3.15252	0.3	Tungsten carbide shatterbox/mill	HNO3	ICP:MS-MC	0.289	0.709	0.03	0.302	2.01	1.33	0.66	0.23	0.37	5.91			-27.82	11.13	0.412	5.41			2991	4
1	This study	3190	J1518-224	224	J1518	435.83	433.4	438.5	The age model for Road River Group samples on the Peel River is based on integrated biostratigraphic (graptolite, conodont, trilobite, and brachiopod) data and carbon isotope chemostratigraphic data published in Strauss et al. 2020 CJES. For graptolitic parts of the section, age models were created by linearly interpolating between ages for graptolite biozones from the GTS book	shale	siliceous shale	Road River Group	Road River Group	Telychian	rift	Anchizone	0.28	Tungsten carbide shatterbox/mill	MA4	ICP:MS	0.0547	Tungsten carbide shatterbox/mill	HNO3	ICP:MS-MC	-1.70973	0.3	Tungsten carbide shatterbox/mill	HNO3	ICP:MS-MC	0.042	0.265	0.005	0.206	0.78	0.52	0.67	0.4	0.3	2.18			-28.42	33.74	0.169	2.56			1391	5
1	This study	3185	J1518-209.2	209.2	J1518	436.53	433.4	438.5	The age model for Road River Group samples on the Peel River is based on integrated biostratigraphic (graptolite, conodont, trilobite, and brachiopod) data and carbon isotope chemostratigraphic data published in Strauss et al. 2020 CJES. For graptolitic parts of the section, age models were created by linearly interpolating between ages for graptolite biozones from the GTS book	chert	muddy chert	Road River Group	Road River Group	Telychian	rift	Anchizone	0.16	Tungsten carbide shatterbox/mill	MA4	ICP:MS	0.0421	Tungsten carbide shatterbox/mill	HNO3	ICP:MS-MC	-1.3889	0.3	Tungsten carbide shatterbox/mill	HNO3	ICP:MS-MC	0.131	0.125	0.001	0.118	0.32	0.38	1.19	0.31	0.2	3.41		1.3164	-28.53	30.88	0.209	1.57			1105
1	This study	73659	J1518-164.4	164.4	J1518	438.69	438.5	440.8	The age model for Road River Group samples on the Peel River is based on integrated biostratigraphic (graptolite, conodont, trilobite, and brachiopod) data and carbon isotope chemostratigraphic data published in Strauss et al. 2020 CJES. For graptolitic parts of the section, age models were created by linearly interpolating between ages for graptolite biozones from the GTS book	shale	siliceous shale	Road River Group	Road River Group	Aeronian	rift	Anchizone	0.41	Tungsten carbide shatterbox/mill	MA4	ICP:MS	0.1636	Tungsten carbide shatterbox/mill	HNO3	ICP:MS-MC	-2.50226	0.3	Tungsten carbide shatterbox/mill	HNO3	ICP:MS-MC	0.047	0.202	0.005	0.506	0.5	0.76	1.52	0.67	0.15	3.69		1.4342	-29.03		0.814	3.24			970	3
1	This study	3167	J1518-149	149	J1518	439.57	438.5	440.8	The age model for Road River Group samples on the Peel River is based on integrated biostratigraphic (graptolite, conodont, trilobite, and brachiopod) data and carbon isotope chemostratigraphic data published in Strauss et al. 2020 CJES. For graptolitic parts of the section, age models were created by linearly interpolating between ages for graptolite biozones from the GTS book	shale	siliceous shale	Road River Group	Road River Group	Aeronian	rift	Anchizone	0.42	Tungsten carbide shatterbox/mill	MA4	ICP:MS	0.1617	Tungsten carbide shatterbox/mill	HNO3	ICP:MS-MC	-1.6955	0.3	Tungsten carbide shatterbox/mill	HNO3	ICP:MS-MC	0.021	0.052	0.002	0.213	0.12	0.29	2.42	0.73	0.08	5.28			-29.77		1.157	1.57			690
1	This study	3164	J1518-124.1	124.1	J1518	441.24	440.8	443.8	The age model for Road River Group samples on the Peel River is based on integrated biostratigraphic (graptolite, conodont, trilobite, and brachiopod) data and carbon isotope chemostratigraphic data published in Strauss et al. 2020 CJES. For graptolitic parts of the section, age models were created by linearly interpolating between ages for graptolite biozones from the GTS book	shale	shale	Road River Group	Road River Group	Rhuddanian	rift	Anchizone	0.91	Tungsten carbide shatterbox/mill	MA4	ICP:MS	0.5545	Tungsten carbide shatterbox/mill	HNO3	ICP:MS-MC	-3.1588	0.3	Tungsten carbide shatterbox/mill	HNO3	ICP:MS-MC	0.033	0.125	0.001	0.076	0.38	0.24	0.63	0.32	0.15	6.22			-29.74	22.21	3.18	2.6			520
1	This study	73657	J1518-105.0	105	J1518	443.72	440.8	443.8	The age model for Road River Group samples on the Peel River is based on integrated biostratigraphic (graptolite, conodont, trilobite, and brachiopod) data and carbon isotope chemostratigraphic data published in Strauss et al. 2020 CJES. For graptolitic parts of the section, age models were created by linearly interpolating between ages for graptolite biozones from the GTS book	shale	shale	Road River Group	Road River Group	Rhuddanian	rift	Anchizone	1.14	Tungsten carbide shatterbox/mill	MA4	ICP:MS	1.0048	Tungsten carbide shatterbox/mill	HNO3	ICP:MS-MC	-2.84685	0.3	Tungsten carbide shatterbox/mill	HNO3	ICP:MS-MC	0.126	0.066	0.004	0.196	0.42	0.39	0.93	0.5	0.27	5.7		9.9285	-30.56		2.281	1.55			415	1
1	This study	3124	J1518-26.2	26.2	J1518	462.35	458.4	467.3	The age model for Road River Group samples on the Peel River is based on integrated biostratigraphic (graptolite, conodont, trilobite, and brachiopod) data and carbon isotope chemostratigraphic data published in Strauss et al. 2020 CJES. For graptolitic parts of the section, age models were created by linearly interpolating between ages for graptolite biozones from the GTS book	shale	black siliceous shale	Road River Group	Road River Group	Darriwilian	rift	Anchizone	0.923	Tungsten carbide shatterbox/mill	MA3 | MA4	ICP:MS	0.3221	Tungsten carbide shatterbox/mill	HNO3	ICP:MS-MC	-3.27925	0.3	Tungsten carbide shatterbox/mill	HNO3	ICP:MS-MC	0.054	0.062	0.005	0.365	0.46	0.49	1.07	0.74	0.18	3.33			-30.8	20.44	1.505	2.59			851.213
1	This study	3111	J1518-1.85	1.85	J1518	465.74	458.4	467.3	The age model for Road River Group samples on the Peel River is based on integrated biostratigraphic (graptolite, conodont, trilobite, and brachiopod) data and carbon isotope chemostratigraphic data published in Strauss et al. 2020 CJES. For graptolitic parts of the section, age models were created by linearly interpolating between ages for graptolite biozones from the GTS book	shale	black calcareous shale	Road River Group	Road River Group	Darriwilian	rift	Anchizone	1.1981	Tungsten carbide shatterbox/mill	AR | MA3 | MA4	ICP:ES/MS | ICP:MS	1.0345	Tungsten carbide shatterbox/mill	HNO3	ICP:MS-MC	-4.36824	0.3	Tungsten carbide shatterbox/mill	HNO3	ICP:MS-MC	0.191	0.09	0.01	1.29	2.75	1.58	0.57	0.82	0.44	3.34			-30.84	12.96	1.4775	6.25		0.6	706.73	3.3333
1	This study	74032	J1729-15.6	15.6	J1729	466	465	467.3	The age model for Road River Group samples on the Peel River is based on integrated biostratigraphic (graptolite, conodont, trilobite, and brachiopod) data and carbon isotope chemostratigraphic data published in Strauss et al. 2020 CJES. For graptolitic parts of the section, age models were created by linearly interpolating between ages for graptolite biozones from the GTS book	shale	black shale	Road River Group	Road River Group	Darriwilian	rift	Anchizone	1.5	Tungsten carbide shatterbox/mill	MA4	ICP:MS	0.9153	Tungsten carbide shatterbox/mill	HNO3	ICP:MS-MC	-2.6803	0.3	Tungsten carbide shatterbox/mill	HNO3	ICP:MS-MC	0.264	0.125	0.019	2.567	4	2.98	0.75	0.86	0.59	1.67		23.9033	-29.53		1.593	6.76			1202	4
1	This study	73979	J1727-202.5	202.5	J1727	476.17	476	477.7	The age model for Road River Group samples on the Peel River is based on integrated biostratigraphic (graptolite, conodont, trilobite, and brachiopod) data and carbon isotope chemostratigraphic data published in Strauss et al. 2020 CJES. For graptolitic parts of the section, age models were created by linearly interpolating between ages for graptolite biozones from the GTS book	shale	black calcareous shale	Road River Group	Road River Group	Floian	rift	Anchizone	1.68	Tungsten carbide shatterbox/mill	MA4	ICP:MS	1.5369	Tungsten carbide shatterbox/mill	HNO3	ICP:MS-MC	-2.56703	0.3	Tungsten carbide shatterbox/mill	HNO3	ICP:MS-MC	0.211	0.195	0.014	1.257	2.08	1.68	0.81	0.75	0.76	3.24		11.2913	-30.05		3.216	2.73			781	1.5
1	This study	73977	J1727-198.05	198.05	J1727	476.28	476	477.7	The age model for Road River Group samples on the Peel River is based on integrated biostratigraphic (graptolite, conodont, trilobite, and brachiopod) data and carbon isotope chemostratigraphic data published in Strauss et al. 2020 CJES. For graptolitic parts of the section, age models were created by linearly interpolating between ages for graptolite biozones from the GTS book	shale	black calcareous shale	Road River Group	Road River Group	Floian	rift	Anchizone	0.9	Tungsten carbide shatterbox/mill	MA4	ICP:MS	0.72	Tungsten carbide shatterbox/mill	HNO3	ICP:MS-MC	-2.93809	0.3	Tungsten carbide shatterbox/mill	HNO3	ICP:MS-MC	0.134	0.071	0.008	0.859	1.27	1.07	0.84	0.8	0.36	2.48		10.3217	-30.13		1.172	3.48			788
1	This study	73970	J1727-163.5	163.5	J1727	477.09	476	477.7	The age model for Road River Group samples on the Peel River is based on integrated biostratigraphic (graptolite, conodont, trilobite, and brachiopod) data and carbon isotope chemostratigraphic data published in Strauss et al. 2020 CJES. For graptolitic parts of the section, age models were created by linearly interpolating between ages for graptolite biozones from the GTS book	shale	calcareous shale	Road River Group	Road River Group	Floian	rift	Anchizone	1.19	Tungsten carbide shatterbox/mill	MA4	ICP:MS	0.0723	Tungsten carbide shatterbox/mill	HNO3	ICP:MS-MC	-3.36189	0.3	Tungsten carbide shatterbox/mill	HNO3	ICP:MS-MC	0.237	0.055	0.01	0.829	1.41	1.13	0.8	0.73	0.4	0.85		40.9471	-30.42		1.372	3.54			788	1
1	This study	73969	J1727-160.9	160.9	J1727	477.15	476	477.7	The age model for Road River Group samples on the Peel River is based on integrated biostratigraphic (graptolite, conodont, trilobite, and brachiopod) data and carbon isotope chemostratigraphic data published in Strauss et al. 2020 CJES. For graptolitic parts of the section, age models were created by linearly interpolating between ages for graptolite biozones from the GTS book	shale	calcareous shale	Road River Group	Road River Group	Floian	rift	Anchizone	1.03	Tungsten carbide shatterbox/mill	MA4	ICP:MS	0.4799	Tungsten carbide shatterbox/mill	HNO3	ICP:MS-MC	-2.82705	0.3	Tungsten carbide shatterbox/mill	HNO3	ICP:MS-MC	0.149	0.074	0.009	0.689	1.25	0.92	0.74	0.75	0.35	1.91		27.9448	-29.99		1.681	3.59			692	2
1	This study	73935	J1727-82.8	82.8	J1727	477.87	477.7	478	The age model for Road River Group samples on the Peel River is based on integrated biostratigraphic (graptolite, conodont, trilobite, and brachiopod) data and carbon isotope chemostratigraphic data published in Strauss et al. 2020 CJES. For graptolitic parts of the section, age models were created by linearly interpolating between ages for graptolite biozones from the GTS book	shale	calcareous shale	Road River Group	Road River Group	Tremadocian	rift	Anchizone	2.19	Tungsten carbide shatterbox/mill	MA4	ICP:MS	1.6206	Tungsten carbide shatterbox/mill	HNO3	ICP:MS-MC	-2.5917	0.3	Tungsten carbide shatterbox/mill	HNO3	ICP:MS-MC	0.193	0.074	0.044	0.749	1.47	1.06	0.72	0.71	0.29	1.41		26.389	-30.71		6.224	5.14			1076	2
1	This study	73922	J1727-54.2	54.2	J1727	477.96	477.7	478	The age model for Road River Group samples on the Peel River is based on integrated biostratigraphic (graptolite, conodont, trilobite, and brachiopod) data and carbon isotope chemostratigraphic data published in Strauss et al. 2020 CJES. For graptolitic parts of the section, age models were created by linearly interpolating between ages for graptolite biozones from the GTS book	shale	calcareous shale	Road River Group	Road River Group	Tremadocian	rift	Anchizone	3.07	Tungsten carbide shatterbox/mill	MA4	ICP:MS	2.5747	Tungsten carbide shatterbox/mill	HNO3	ICP:MS-MC	-2.53262	0.3	Tungsten carbide shatterbox/mill	HNO3	ICP:MS-MC	0.217	0.114	0.058	0.998	2.16	1.39	0.64	0.72	0.38	2.8		16.3158	-30.14		3.802	5.74			1363	4
1	This study	73916	J1727-42.5	42.5	J1727	477.99	477.7	478	The age model for Road River Group samples on the Peel River is based on integrated biostratigraphic (graptolite, conodont, trilobite, and brachiopod) data and carbon isotope chemostratigraphic data published in Strauss et al. 2020 CJES. For graptolitic parts of the section, age models were created by linearly interpolating between ages for graptolite biozones from the GTS book	shale	black calcareous shale	Road River Group	Road River Group	Tremadocian	rift	Anchizone	2.01	Tungsten carbide shatterbox/mill	MA4	ICP:MS	1.6823	Tungsten carbide shatterbox/mill	HNO3	ICP:MS-MC	-2.05291	0.3	Tungsten carbide shatterbox/mill	HNO3	ICP:MS-MC	0.145	0.045	0.04	0.613	1.24	0.84	0.68	0.73	0.28	1.96		13.4571	-30.23		7.71	4.4			1164	4
1	This study	73893	17-TF-03-153.3	153.3	17-TF-03	479.09	478.5	480	The age model for Road River Group samples on the Peel River is based on integrated biostratigraphic (graptolite, conodont, trilobite, and brachiopod) data and carbon isotope chemostratigraphic data published in Strauss et al. 2020 CJES. For graptolitic parts of the section, age models were created by linearly interpolating between ages for graptolite biozones from the GTS book	shale	calcareous shale	Road River Group	Road River Group	Tremadocian	rift	Anchizone	0.74	Tungsten carbide shatterbox/mill	MA4	ICP:MS	0.4344	Tungsten carbide shatterbox/mill	HNO3	ICP:MS-MC	-2.73545	0.3	Tungsten carbide shatterbox/mill	HNO3	ICP:MS-MC	0.091	0.181	0.031	0.082	0.92	0.39	0.42	0.21	0.29	2.67		25.9169	-29.31		1.431	3.14			1023	3
1	This study	73877	17-TF-03-120.0	120	17-TF-03	481.19	480	481.7	The age model for Road River Group samples on the Peel River is based on integrated biostratigraphic (graptolite, conodont, trilobite, and brachiopod) data and carbon isotope chemostratigraphic data published in Strauss et al. 2020 CJES. For graptolitic parts of the section, age models were created by linearly interpolating between ages for graptolite biozones from the GTS book	shale	calcareous shale	Road River Group	Road River Group	Tremadocian	rift	Anchizone	4.3	Tungsten carbide shatterbox/mill	MA4	ICP:MS	3.6101	Tungsten carbide shatterbox/mill	HNO3	ICP:MS-MC	-2.59509	0.32	Tungsten carbide shatterbox/mill	HNO3	ICP:MS-MC	0.237	0.052	0.043	1.122	2.13	1.45	0.68	0.77	0.5	1.99		16.681	-30.81		5.067	4.29			1027	3
1	This study	73876	17-TF-03-118.0	118	17-TF-03	481.26	480	481.7	The age model for Road River Group samples on the Peel River is based on integrated biostratigraphic (graptolite, conodont, trilobite, and brachiopod) data and carbon isotope chemostratigraphic data published in Strauss et al. 2020 CJES. For graptolitic parts of the section, age models were created by linearly interpolating between ages for graptolite biozones from the GTS book	shale	calcareous shale	Road River Group	Road River Group	Tremadocian	rift	Anchizone	0.8	Tungsten carbide shatterbox/mill	MA4	ICP:MS	0.3762	Tungsten carbide shatterbox/mill	HNO3	ICP:MS-MC	-2.62302	0.3	Tungsten carbide shatterbox/mill	HNO3	ICP:MS-MC	0.224	0.05	0.046	0.836	2.15	1.16	0.54	0.72	0.47	0.86		18.5024	-29.49		3.369	4.59			1309	4
1	This study	73861	17-TF-03-88.0	88	17-TF-03	483.31	482	484.4	The age model for Road River Group samples on the Peel River is based on integrated biostratigraphic (graptolite, conodont, trilobite, and brachiopod) data and carbon isotope chemostratigraphic data published in Strauss et al. 2020 CJES. For graptolitic parts of the section, age models were created by linearly interpolating between ages for graptolite biozones from the GTS book	shale	calcareous shale	Road River Group	Road River Group	Tremadocian	rift	Anchizone	0.9	Tungsten carbide shatterbox/mill	MA4	ICP:MS	0.459	Tungsten carbide shatterbox/mill	HNO3	ICP:MS-MC	-2.12568	0.3	Tungsten carbide shatterbox/mill	HNO3	ICP:MS-MC	0.202	0.082	0.051	0.956	1.85	1.29	0.7	0.74	0.41	2.37		21.1664	-29.27		1.85	4.46			1355	4
1	This study	73858	17-TF-03-82.0	82	17-TF-03	484.52	482	484.4	The age model for Road River Group samples on the Peel River is based on integrated biostratigraphic (graptolite, conodont, trilobite, and brachiopod) data and carbon isotope chemostratigraphic data published in Strauss et al. 2020 CJES. For graptolitic parts of the section, age models were created by linearly interpolating between ages for graptolite biozones from the GTS book	shale	calcareous shale	Road River Group	Road River Group	Tremadocian	rift	Anchizone	0.78	Tungsten carbide shatterbox/mill	MA4	ICP:MS	0.4784	Tungsten carbide shatterbox/mill	HNO3	ICP:MS-MC	-1.56743	0.3	Tungsten carbide shatterbox/mill	HNO3	ICP:MS-MC	0.12	0.027	0.018	0.506	0.78	0.67	0.86	0.76	0.26	2.62		31.8601	-28.88		2.115	3.04			991	1
1	This study	73823	17-TF-03-2.6	2.6	17-TF-03	485.38	485	485.4	The age model for Road River Group samples on the Peel River is based on integrated biostratigraphic (graptolite, conodont, trilobite, and brachiopod) data and carbon isotope chemostratigraphic data published in Strauss et al. 2020 CJES. For graptolitic parts of the section, age models were created by linearly interpolating between ages for graptolite biozones from the GTS book	shale	calcareous shale	Road River Group	Road River Group	Tremadocian	rift	Anchizone	0.96	Tungsten carbide shatterbox/mill	MA4	ICP:MS	0.7914	Tungsten carbide shatterbox/mill	HNO3	ICP:MS-MC	-3.53938	0.3	Tungsten carbide shatterbox/mill	HNO3	ICP:MS-MC	0.176	0.061	0.039	0.953	2.31	1.23	0.53	0.77	0.45	0.64		36.2372	-29.69		1.177	5.1			2034	3.5
1	This study	73822	17-TF-03-0.5	0.5	17-TF-03	485.4	485	485.4	The age model for Road River Group samples on the Peel River is based on integrated biostratigraphic (graptolite, conodont, trilobite, and brachiopod) data and carbon isotope chemostratigraphic data published in Strauss et al. 2020 CJES. For graptolitic parts of the section, age models were created by linearly interpolating between ages for graptolite biozones from the GTS book	shale	calcareous shale	Road River Group	Road River Group	Tremadocian	rift	Anchizone	0.77	Tungsten carbide shatterbox/mill	MA4	ICP:MS	0.5792	Tungsten carbide shatterbox/mill	HNO3	ICP:MS-MC	-4.33552	0.3	Tungsten carbide shatterbox/mill	HNO3	ICP:MS-MC	0.107	0.043	0.037	0.484	1.41	0.67	0.48	0.72	0.47	0.78		33.916	-29.79		1.142	3			948
2	This study	11574	I-48-3564	3564	KOTANEELEE YT I-48	381			Age model for the I-48 core developed by Matt Hutchison and Tiffani Fraser (YGS) based on carbon isotope chemostratigraphy and correlation to Re-Os and U-Pb ages throughout the western Canada Sedimentary Basin. These samples are not directly tied to biostratigraphy or geochronological ages and so ages were generally approximated and could be several million years in error	shale	dark grey dolomitic silty shale	Muskwa Formation	Muskwa Formation	Givetian	back-arc	Anchizone	2.1	Steel shatterbox	MA4	ICP:ES/MS	1.3159	Steel shatterbox	HNO3	ICP:MS-MC	-4.41352	0.3	Steel shatterbox	HNO3	ICP:MS-MC	0.316	0.106	0.032	1.328	2.14	1.78	0.83	0.75	0.52	3.83		9.2856			0.2	4.13			207	2
2	This study	11579	I-48-3555	3555	KOTANEELEE YT I-48	381			Age model for the I-48 core developed by Matt Hutchison and Tiffani Fraser (YGS) based on carbon isotope chemostratigraphy and correlation to Re-Os and U-Pb ages throughout the western Canada Sedimentary Basin. These samples are not directly tied to biostratigraphy or geochronological ages and so ages were generally approximated and could be several million years in error	shale	medium light grey dolomitic silty shale	Muskwa Formation	Muskwa Formation	Frasnian	back-arc	Anchizone	1.7	Steel shatterbox	MA4	ICP:ES/MS	0.807	Steel shatterbox	HNO3	ICP:MS-MC	-4.44305	0.34	Steel shatterbox	HNO3	ICP:MS-MC	1.239	0.169	0.307	1.52	5.14	3.24	0.63	0.47	0.59	0.88		20.1787			0.2	8.66			396	2
2	This study	11567	I-48-3576	3576	KOTANEELEE YT I-48	382			Age model for the I-48 core developed by Matt Hutchison and Tiffani Fraser (YGS) based on carbon isotope chemostratigraphy and correlation to Re-Os and U-Pb ages throughout the western Canada Sedimentary Basin. These samples are not directly tied to biostratigraphy or geochronological ages and so ages were generally approximated and could be several million years in error	shale	dark grey shale	Otter Park Formation	Otter Park Formation	Givetian	back-arc	Anchizone	1.9	Steel shatterbox	MA4	ICP:ES/MS	1.1989	Steel shatterbox	HNO3	ICP:MS-MC	-4.2158	0.32	Steel shatterbox	HNO3	ICP:MS-MC	0.207	0.097	0.023	1.19	1.83	1.52	0.83	0.78	0.47	3.55		13.7506			0.2	3.87			213	1
2	This study	11539	I-48-3618	3618	KOTANEELEE YT I-48	383			Age model for the I-48 core developed by Matt Hutchison and Tiffani Fraser (YGS) based on carbon isotope chemostratigraphy and correlation to Re-Os and U-Pb ages throughout the western Canada Sedimentary Basin. These samples are not directly tied to biostratigraphy or geochronological ages and so ages were generally approximated and could be several million years in error	shale	dark grey dolomitic shale	Evie Formation	Evie Formation	Givetian	back-arc	Anchizone	3.7	Steel shatterbox	MA4	ICP:ES/MS	1.9963	Steel shatterbox	HNO3	ICP:MS-MC	-3.06687	0.3	Steel shatterbox	HNO3	ICP:MS-MC	0.224	0.084	0.025	1.782	2.7	2.12	0.79	0.84	0.56	4.86		9.0528			0.3	4.84			141	2
2	This study	11543	I-48-3612	3612	KOTANEELEE YT I-48	383			Age model for the I-48 core developed by Matt Hutchison and Tiffani Fraser (YGS) based on carbon isotope chemostratigraphy and correlation to Re-Os and U-Pb ages throughout the western Canada Sedimentary Basin. These samples are not directly tied to biostratigraphy or geochronological ages and so ages were generally approximated and could be several million years in error	shale	dark grey dolomitic shale	Evie Formation	Evie Formation	Givetian	back-arc	Anchizone	2.9	Steel shatterbox	MA4	ICP:ES/MS	1.4284	Steel shatterbox	HNO3	ICP:MS-MC	-2.62339	0.3	Steel shatterbox	HNO3	ICP:MS-MC	0.196	0.069	0.013	1.239	2.12	1.52	0.72	0.82	0.43	4.04		5.3016			0.3	4.92			1105	2
2	This study	11549	I-48-3603	3603	KOTANEELEE YT I-48	383			Age model for the I-48 core developed by Matt Hutchison and Tiffani Fraser (YGS) based on carbon isotope chemostratigraphy and correlation to Re-Os and U-Pb ages throughout the western Canada Sedimentary Basin. These samples are not directly tied to biostratigraphy or geochronological ages and so ages were generally approximated and could be several million years in error	shale	dark grey shale	Otter Park Formation	Otter Park Formation	Givetian	back-arc	Anchizone	2.2	Steel shatterbox	MA4	ICP:ES/MS	1.2298	Steel shatterbox	HNO3	ICP:MS-MC	-3.42795	0.3	Steel shatterbox	HNO3	ICP:MS-MC	0.351	0.076	0.028	1.593	3.15	2.05	0.65	0.78	0.61	3.03		7.4462			0.3	5.16			236	3
2	This study	11562	I-48-3583	3583	KOTANEELEE YT I-48	383			Age model for the I-48 core developed by Matt Hutchison and Tiffani Fraser (YGS) based on carbon isotope chemostratigraphy and correlation to Re-Os and U-Pb ages throughout the western Canada Sedimentary Basin. These samples are not directly tied to biostratigraphy or geochronological ages and so ages were generally approximated and could be several million years in error			Otter Park Formation	Otter Park Formation	Givetian	back-arc	Anchizone	0.5	Steel shatterbox	AR	ICP:MS	1.2865	Steel shatterbox	HNO3	ICP:MS-MC	-3.99536	0.3	Steel shatterbox	HNO3	ICP:MS-MC					2.64				0.57						0.2	4.61			1958
2	This study	11654	I-48-3648	3648	KOTANEELEE YT I-48	384			Age model for the I-48 core developed by Matt Hutchison and Tiffani Fraser (YGS) based on carbon isotope chemostratigraphy and correlation to Re-Os and U-Pb ages throughout the western Canada Sedimentary Basin. These samples are not directly tied to biostratigraphy or geochronological ages and so ages were generally approximated and could be several million years in error	shale	dark grey dolomitic silty shale	Evie Formation	Evie Formation	Givetian	back-arc	Anchizone	3.4	Steel shatterbox	MA4	ICP:ES/MS	2.0226	Steel shatterbox	HNO3	ICP:MS-MC	-3.53724	0.3	Steel shatterbox	HNO3	ICP:MS-MC	0.193	0.235	0.009	0.682	1.21	1.12	0.93	0.61	0.66	3.36		11.1923			0.3	1.82			148
2	This study	11655	I-48-3651	3651	KOTANEELEE YT I-48	384			Age model for the I-48 core developed by Matt Hutchison and Tiffani Fraser (YGS) based on carbon isotope chemostratigraphy and correlation to Re-Os and U-Pb ages throughout the western Canada Sedimentary Basin. These samples are not directly tied to biostratigraphy or geochronological ages and so ages were generally approximated and could be several million years in error	shale	dark grey dolomitic shale	Nahanni Formation	Nahanni Formation	Givetian	back-arc	Anchizone	2.7	Steel shatterbox	MA4	ICP:ES/MS	1.9837	Steel shatterbox	HNO3	ICP:MS-MC	-3.49741	0.3	Steel shatterbox	HNO3	ICP:MS-MC	0.174	0.318	0.011	0.759	1.32	1.26	0.95	0.6	0.62	3.29		9.739			0.3	2.14			136
2	This study	12227	WV-7-21	2009.65	WV-7	385.2			Lower half of ICS Givetian age subdivided evenly, LS member not picked (based on Patchen et al., 1985; Lash and Engelder, 2008; Piotrowski et al., 1977)	shale	greyish black silty shale	Marcellus Shale	Marcellus	Givetian	foreland - retro-arc	Diagenetic zone	17.6	Tungsten carbide shatterbox/mill	MA4	ICP:ES/MS	16.5925	Tungsten carbide shatterbox/mill	HNO3	ICP:MS-MC	-3.93719	0.3	Tungsten carbide shatterbox/mill	HNO3	ICP:MS-MC	0.573	0.239	0.08	2.318	4.23	3.21	0.76	0.72	0.62	7.79		8.6228			1.3	6.87			101	3
2	This study	12231	WV-7-25	2007.49	WV-7	385.2			Lower half of ICS Givetian age subdivided evenly, LS member not picked (based on Patchen et al., 1985; Lash and Engelder, 2008; Piotrowski et al., 1977)	shale	dark grey silty shale	Marcellus Shale	Marcellus	Givetian	foreland - retro-arc	Diagenetic zone	9.1	Tungsten carbide shatterbox/mill	MA4	ICP:ES/MS	7.6502	Tungsten carbide shatterbox/mill	HNO3	ICP:MS-MC	-4.14216	0.3	Tungsten carbide shatterbox/mill	HNO3	ICP:MS-MC	0.421	0.224	0.083	1.829	3.36	2.56	0.76	0.71	0.5	6.58		18.082			1	6.76			167	3
2	This study	12235	WV-7-29	2005.38	WV-7	385.2			Lower half of ICS Givetian age subdivided evenly, LS member not picked (based on Patchen et al., 1985; Lash and Engelder, 2008; Piotrowski et al., 1977)	shale	greyish black silty shale	Marcellus Shale	Marcellus	Givetian	foreland - retro-arc	Diagenetic zone	15	Tungsten carbide shatterbox/mill	MA4	ICP:ES/MS	11.6191	Tungsten carbide shatterbox/mill	HNO3	ICP:MS-MC	-4.07458	0.3	Tungsten carbide shatterbox/mill	HNO3	ICP:MS-MC	0.732	0.666	0.1	2.112	5.25	3.61	0.69	0.59	0.7	8.3		11.4239			1.2	7.45			87	2
2	This study	12219	WV-7-13	2013.66	WV-7	386			Lower half of ICS Givetian age subdivided evenly, LS member not picked (based on Patchen et al., 1985; Lash and Engelder, 2008; Piotrowski et al., 1977)	shale	greyish black silty shale	Marcellus Shale	Marcellus	Givetian	foreland - retro-arc	Diagenetic zone	7.8	Tungsten carbide shatterbox/mill	MA4	ICP:ES/MS	5.9196	Tungsten carbide shatterbox/mill	HNO3	ICP:MS-MC	-3.78553	0.3	Tungsten carbide shatterbox/mill	HNO3	ICP:MS-MC	0.281	0.414	0.063	1.869	3.33	2.63	0.79	0.71	0.43	7.62		7.3871			0.4	7.66			57	4
2	This study	12224	WV-7-18	2011.07	WV-7	386			Lower half of ICS Givetian age subdivided evenly, LS member not picked (based on Patchen et al., 1985; Lash and Engelder, 2008; Piotrowski et al., 1977)	shale	greyish black silty shale	Marcellus Shale	Marcellus	Givetian	foreland - retro-arc	Diagenetic zone	12.6	Tungsten carbide shatterbox/mill	MA4	ICP:ES/MS	10.8624	Tungsten carbide shatterbox/mill	HNO3	ICP:MS-MC	-3.90927	0.3	Tungsten carbide shatterbox/mill	HNO3	ICP:MS-MC	0.367	0.187	0.069	2.67	5.11	3.29	0.64	0.81	0.76	7		7.268			1.1	6.76			54	3
2	This study	12225	WV-7-19	2010.61	WV-7	386			Lower half of ICS Givetian age subdivided evenly, LS member not picked (based on Patchen et al., 1985; Lash and Engelder, 2008; Piotrowski et al., 1977)	shale	greyish black silty shale	Marcellus Shale	Marcellus	Givetian	foreland - retro-arc	Diagenetic zone	6.7	Tungsten carbide shatterbox/mill	MA4	ICP:ES/MS	5.3626	Tungsten carbide shatterbox/mill	HNO3	ICP:MS-MC	-3.38299	0.3	Tungsten carbide shatterbox/mill	HNO3	ICP:MS-MC	0.371	0.092	0.014	1.733	2.47	2.21	0.89	0.78	0.47	4.34		40.817			0.4	5.23			268	2
2	This study	12208	WV-7-2	2018.61	WV-7	387.7			Lower half of ICS Givetian age subdivided evenly, LS member not picked (based on Patchen et al., 1985; Lash and Engelder, 2008; Piotrowski et al., 1977)	shale	greyish black silty shale	Marcellus Shale	Marcellus	Givetian	foreland - retro-arc	Diagenetic zone	12.8	Tungsten carbide shatterbox/mill	MA4	ICP:ES/MS	16.1698	Tungsten carbide shatterbox/mill	HNO3	ICP:MS-MC	-5.43956	0.32	Tungsten carbide shatterbox/mill	HNO3	ICP:MS-MC	0.278	0.237	0.087	3.628	5.43	4.23	0.78	0.86	1.43	8.16		18.6155			3.6	3.79			70	3
2	This study	12209	WV-7-3	2018.16	WV-7	387.7			Lower half of ICS Givetian age subdivided evenly, LS member not picked (based on Patchen et al., 1985; Lash and Engelder, 2008; Piotrowski et al., 1977)	shale	greyish black silty shale	Marcellus Shale	Marcellus	Givetian	foreland - retro-arc	Diagenetic zone	15.9	Tungsten carbide shatterbox/mill	MA4	ICP:ES/MS	9.8348	Tungsten carbide shatterbox/mill	HNO3	ICP:MS-MC	-5.15855	0.3	Tungsten carbide shatterbox/mill	HNO3	ICP:MS-MC	0.269	0.131	0.112	3.2	4.47	3.71	0.83	0.86	1.09	8.14		12.2421			4.4	4.11			60	2
2	This study	12212	WV-7-6	2016.96	WV-7	387.7			Lower half of ICS Givetian age subdivided evenly, LS member not picked (based on Patchen et al., 1985; Lash and Engelder, 2008; Piotrowski et al., 1977)	shale	greyish black silty shale	Marcellus Shale	Marcellus	Givetian	foreland - retro-arc	Diagenetic zone	2.1	Tungsten carbide shatterbox/mill	MA4	ICP:ES/MS	1.369	Tungsten carbide shatterbox/mill	HNO3	ICP:MS-MC	-4.68873	0.5	Tungsten carbide shatterbox/mill	HNO3	ICP:MS-MC	0.137	0.183	0.059	1.164	1.99	1.54	0.77	0.76	0.27	7.56		7.7922			0.2	7.5			164	2
2	This study	12214	WV-7-8	2016	WV-7	387.7			Lower half of ICS Givetian age subdivided evenly, LS member not picked (based on Patchen et al., 1985; Lash and Engelder, 2008; Piotrowski et al., 1977)	shale	dark grey silty shale	Marcellus Shale	Marcellus	Givetian	foreland - retro-arc	Diagenetic zone	14.3	Tungsten carbide shatterbox/mill	MA4	ICP:ES/MS	9.5498	Tungsten carbide shatterbox/mill	HNO3	ICP:MS-MC	-3.42291	0.3	Tungsten carbide shatterbox/mill	HNO3	ICP:MS-MC	0.139	0.104	0.069	1.81	2.32	2.12	0.91	0.85	0.56	8.25		7.4042			1.2	4.17			131	2
2	This study	12215	WV-7-9	2015.77	WV-7	387.7			Lower half of ICS Givetian age subdivided evenly, LS member not picked (based on Patchen et al., 1985; Lash and Engelder, 2008; Piotrowski et al., 1977)	shale	dark grey silty shale	Marcellus Shale	Marcellus	Givetian	foreland - retro-arc	Diagenetic zone	10.7	Tungsten carbide shatterbox/mill	MA4	ICP:ES/MS	8.2965	Tungsten carbide shatterbox/mill	HNO3	ICP:MS-MC	-3.37582	0.3	Tungsten carbide shatterbox/mill	HNO3	ICP:MS-MC	0.132	0.116	0.079	1.481	1.85	1.81	0.98	0.82	0.51	8.65		6.8994			0.9	3.61			179	2
2	This study	7907	LenzCP-45		LenzCP	408			The yukonensis zone samples from Twilight Creek were given an age of 408 Ma based on the GTS 2012 timescale volume	shale	calcareous shale	Cape Phillips Formation	Cape Phillips Formation	Pragian	passive margin	Diagenetic zone	0.673	Tungsten carbide shatterbox/mill	MA3	ICP:MS	1.1956	Tungsten carbide shatterbox/mill	HNO3	ICP:MS-MC	-3.3926	0.3	Tungsten carbide shatterbox/mill	HNO3	ICP:MS-MC	0.411	0.056	0.03	1.2	2.09	1.7	0.81	0.71	1.19	1.76		39.8904				1.76			1500.74
2	This study	7908	LenzCP-46		LenzCP	408			The yukonensis zone samples from Twilight Creek were given an age of 408 Ma based on the GTS 2012 timescale volume	shale	calcareous shale	Cape Phillips Formation	Cape Phillips Formation	Pragian	passive margin	Diagenetic zone	0.407	Tungsten carbide shatterbox/mill	MA3	ICP:MS	0.6089	Tungsten carbide shatterbox/mill	HNO3	ICP:MS-MC	-2.65846	0.3	Tungsten carbide shatterbox/mill	HNO3	ICP:MS-MC	0.097	0.253	0.027	0.812	1.27	1.19	0.94	0.68	0.29	1.25		29.2476				4.35			1309.72
2	This study	7904	LenzCP-41		LenzCP	411.5			The lower two hercynicus zone samples were given an age of 412.5, and the upper three an age of 411.5, based on ages in the GTS 2102 timescale book	shale	calcareous shale	Cape Phillips Formation	Cape Phillips Formation	Lochkovian	passive margin	Diagenetic zone	0.946	Tungsten carbide shatterbox/mill	MA3	ICP:MS	1.2955	Tungsten carbide shatterbox/mill	HNO3	ICP:MS-MC	-3.87026	0.3	Tungsten carbide shatterbox/mill	HNO3	ICP:MS-MC	0.099	0.444	0.033	0.296	1.86	0.87	0.47	0.34	0.51	3.82		36.6448				3.66			861.876
2	This study	7903	LenzCP-40		LenzCP	412.5			The lower two hercynicus zone samples were given an age of 412.5, and the upper three an age of 411.5, based on ages in the GTS 2102 timescale book	shale	calcareous shale	Cape Phillips Formation	Cape Phillips Formation	Lochkovian	passive margin	Diagenetic zone	1.448	Tungsten carbide shatterbox/mill	MA3	ICP:MS	3.0413	Tungsten carbide shatterbox/mill	HNO3	ICP:MS-MC	-3.76161	0.3	Tungsten carbide shatterbox/mill	HNO3	ICP:MS-MC	0.276	0.048	0.023	0.469	1.69	0.82	0.49	0.57	0.73	5.06		28.5636				2.31			1632.82
2	This study	74551	YPM IP 153190		IPD.02265	415			Used mid-Lochovian age (between 419.2-410.8)					Lochkovian			0.7	Tungsten carbide shatterbox/mill	MA4	ICP:ES/MS					-4.10677	0.36	Tungsten carbide shatterbox/mill	HNO3	ICP:MS-MC	0.14	0.857	0.041	0.034	1.65	1.07	0.65	0.03	0.44	2.09		36.4622			0.3	3.74			167	2
2	This study	7901	LenzCP-38		LenzCP	417			uniformis zone graptolites given the middle age for this zone based on the GTS 2012 timescale volume	shale	calcareous shale	Cape Phillips Formation	Cape Phillips Formation	Lochkovian	passive margin	Diagenetic zone	0.438	Tungsten carbide shatterbox/mill	MA3	ICP:MS	0.5824	Tungsten carbide shatterbox/mill	HNO3	ICP:MS-MC	-3.58671	0.3	Tungsten carbide shatterbox/mill	HNO3	ICP:MS-MC	1.043	0.091	0.01	0.506	1.67	1.65	0.99	0.31	0.95	0.64		50.7393				1.76			1371.16
2	This study	7899	LenzCP-36		LenzCP	420			birchensis zone graptolites are upper Pridoli (Lenz, 2013) and correlate with the transgradiens zone, and these samples are given an age of 420 based on the 2012 GTS timescale volume	shale	calcareous shale	Cape Phillips Formation	Cape Phillips Formation	Pridoli	passive margin	Diagenetic zone	1.173	Tungsten carbide shatterbox/mill	MA3	ICP:MS	1.4508	Tungsten carbide shatterbox/mill	HNO3	ICP:MS-MC	-3.18736	0.3	Tungsten carbide shatterbox/mill	HNO3	ICP:MS-MC	0.372	0.088	0.036	0.828	2.1	1.32	0.63	0.63	0.56	3.21		24.5295				3.75			1105.39
2	This study	6535	DL12		Loc.107	428			Based on ICS chart 2016	shale	dark grey shale	Tamaghrout Formation	Tamaghrout Formation	Homerian		Anchizone	3.576	Tungsten carbide shatterbox/mill	MA3	ICP:MS	1.7372	Tungsten carbide shatterbox/mill	HNO3	ICP:MS-MC	-2.22713	0.3	Tungsten carbide shatterbox/mill	HNO3	ICP:MS-MC	0.006	1.502	0.059	0	2.18	1.57	0.72	0	0.14	2.95		5.8336				15.29			856.532
2	This study	6569	DL46		Kosov Quarry	430			Based on ICS chart 2016	shale	dark grey shale	Motol Formation	Motol Formation	Homerian		Anchizone	0.728	Tungsten carbide shatterbox/mill	MA3	ICP:MS	0.4115	Tungsten carbide shatterbox/mill	HNO3	ICP:MS-MC	-3.45491	0.3	Tungsten carbide shatterbox/mill	HNO3	ICP:MS-MC	0.147	0.03	0.122	0.868	2.58	1.17	0.45	0.74	0.48	2.06		20.6794				5.35			291.067
2	This study	6551	DL28	911.52	Aizpute-41	432			Based on ICS chart 2016	shale	medium grey silty shale	J≈´rmala Formation	J≈´rmala Formation	Sheinwoodian		Diagenetic zone	0.327	Tungsten carbide shatterbox/mill	MA3	ICP:MS	0.3929	Tungsten carbide shatterbox/mill	HNO3	ICP:MS-MC	-4.47136	0.3	Tungsten carbide shatterbox/mill	HNO3	ICP:MS-MC	0.409	0.233	0.193	0.818	3.27	1.65	0.5	0.5	0.76	1.31			-27.09			4.29			288.563
2	This study	6554	DL31	942.45	Aizpute-41	436			Based on ICS chart 2016	shale	medium grey shale	J≈´rmala Formation	J≈´rmala Formation	Telychian		Diagenetic zone	0.88	Tungsten carbide shatterbox/mill	MA3	ICP:MS	1.4342	Tungsten carbide shatterbox/mill	HNO3	ICP:MS-MC	-3.15947	0.3	Tungsten carbide shatterbox/mill	HNO3	ICP:MS-MC	0.395	0.233	0.265	0.721	3.76	1.61	0.43	0.45	0.49	2.65			-28.51			7.65			311.625
2	This study	6561	DL38	975.06	Aizpute-41	440			Based on ICS chart 2016	shale	dark grey silty shale	Dobele Formation	Dobele Formation	Aeronian		Diagenetic zone	2.272	Tungsten carbide shatterbox/mill	MA3	ICP:MS	1.9852	Tungsten carbide shatterbox/mill	HNO3	ICP:MS-MC	-3.86618	0.3	Tungsten carbide shatterbox/mill	HNO3	ICP:MS-MC	0.142	0.14	0.098	1.108	3.82	1.49	0.39	0.74	0.38	11.15		9.2723				10.03			360.407
2	This study	8500	7267'11"	2215.26	E1-NC174	442			Based on GTS2012	shale	dark grey shale	Tanezzuft Formation	Tanezzuft Formation	Rhuddanian	intracratonic sag	Diagenetic zone	3.779	Tungsten carbide shatterbox/mill	MA3 | MA4	ICP:ES/MS | ICP:MS	3.4641	Tungsten carbide shatterbox/mill	HNO3	ICP:MS-MC	-2.92107	0.3	Tungsten carbide shatterbox/mill	HNO3	ICP:MS-MC	0.279	0.165	0.052	2.592	4.27	3.09	0.72	0.84	0.47	6.43			-29.72	-9.91	0.5	9.03			458.897	5
2	This study	6542	DL19		Hartfell Score	450			Based on ICS chart 2016	shale	dark grey shale	Lower Hartfell Shale Formation	Lower Hartfell Shale Formation	Katian		Anchizone	1.193	Tungsten carbide shatterbox/mill	MA3	ICP:MS	0.3416	Tungsten carbide shatterbox/mill	HNO3	ICP:MS-MC	-3.40801	0.3	Tungsten carbide shatterbox/mill	HNO3	ICP:MS-MC	0.03	0.434	0.009	0.009	0.77	0.48	0.62	0.02	0.17	3.57		2.6674				4.41			431.174
2	This study	6541	DL18		North Cliff, Dob‚Äôs Linn	452			Based on ICS chart 2016	shale	dark grey shale	Lower Hartfell Shale Formation	Lower Hartfell Shale Formation	Katian		Anchizone	0.733	Tungsten carbide shatterbox/mill	MA3	ICP:MS	0.5537	Tungsten carbide shatterbox/mill	HNO3	ICP:MS-MC	-0.367045	0.3	Tungsten carbide shatterbox/mill	HNO3	ICP:MS-MC	0.013	0.129	0.004	0.02	0.33	0.17	0.52	0.12	0.08	3.52		1.9669				4.26			273.131
2	This study	6540	DL17		Llanfawr Quarry, Llandrindod Wells	458			Based on ICS chart 2016	shale	dark grey shale	Llanfawr Mudstone Formation	Llanfawr Mudstones Formation	Sandbian	back-arc	Anchizone	0.52	Tungsten carbide shatterbox/mill	MA3	ICP:MS	0.4972	Tungsten carbide shatterbox/mill	HNO3	ICP:MS-MC	-1.3529	0.3	Tungsten carbide shatterbox/mill	HNO3	ICP:MS-MC	0.078	0.362	0.086	0	1.27	0.53	0.42	0	0.19	2.86		5.5782				6.8			492.207
2	This study	74549	YPM IP 537480		IPD.00717	464.2			Assumed middle of the Middle Ordovician. May be younger - Normanskill is now a group, includes the Austin Glen Sh which is 469-450 according to Macrostrat.			Normanskill Shale	Normanskill Sh	Middle Ordovician			3.4	Tungsten carbide shatterbox/mill	MA4	ICP:ES/MS					-2.19138	0.3	Tungsten carbide shatterbox/mill	HNO3	ICP:MS-MC	1.114	0.35	0.264	0.874	5.67	2.6	0.46	0.34	0.71	1.89		23.3917			0.2	8.03			402	3
2	This study	74567	YPM IP 537496		IPF.01115	470			Early to mid Ordovician			Deepkill Shale	Deepkill Sh	Ordovician			0.7	Tungsten carbide shatterbox/mill	MA4	ICP:ES/MS					-3.76406	0.54	Tungsten carbide shatterbox/mill	HNO3	ICP:MS-MC	0.559	0.259	0.206	0.421	2.7	1.45	0.54	0.29	0.5	1.3		20.8418			0.2	5.38			487	2
2	This study	74553	YPM IP 526514		IPD.06072	477.3			Lower Ordovician - age based on the figure in Maletz, 1997 Can. J. Earth Sci. 34: 733-752			Levis Formation	Levis Sh	Lower Ordovician			1.3	Tungsten carbide shatterbox/mill	MA4	ICP:ES/MS					-4.02266	0.3	Tungsten carbide shatterbox/mill	HNO3	ICP:MS-MC	0.57	0.267	0.412	1.603	5.29	2.85	0.54	0.56	0.73	0.32		10.8371			0.2	7.24			368	2
2	This study	6563	DL40		Ogof Dd√ª	483			Based on ICS chart 2016	shale	medium dark grey silty shale	Dol-cyn-afon Formation	Dol-cyn-afon Formation	Tremadocian	back-arc	Epizone	0.859	Tungsten carbide shatterbox/mill	MA3	ICP:MS	0.2186	Tungsten carbide shatterbox/mill	HNO3	ICP:MS-MC	-2.84769	0.36	Tungsten carbide shatterbox/mill	HNO3	ICP:MS-MC	0.492	0.361	0.545	1.116	6.04	2.51	0.42	0.44	0.69	0.48		17.2931				8.8			530.802
3	Bowman et al. (2019)	132127	975.1	975.1	Priekule-20	422.75	422.7	425	Sample heights were correlated to graptolite zones in Bowman et al. 2019 using web plot ditigizer. Ages were given according to graptolite zones from the GTS 2020 book, with ages linearlly interpolated for the upper part of the core where not graptolites are present	shale	calcareous shale	Mituva Formation	Mituva	Ludfordian	foreland - peripheral	Diagenetic zone									-3.22656	0.11	N/A	HNO3	ICP:MS-MC							0.13	0.14	0.52	0.24	14.818		-26.63	-25.63		8.21
3	Bowman et al. (2019)	132128	978.7	978.7	Priekule-20	422.8	422.7	425	Sample heights were correlated to graptolite zones in Bowman et al. 2019 using web plot ditigizer. Ages were given according to graptolite zones from the GTS 2020 book, with ages linearlly interpolated for the upper part of the core where not graptolites are present	shale	calcareous shale	Mituva Formation	Mituva	Ludfordian	foreland - peripheral	Diagenetic zone									-3.46839	0.34	N/A	HNO3	ICP:MS-MC							0.05	0.48	0.52	0.15	18.3873		-26.53	-23.43		8.42
3	Bowman et al. (2019)	132129	983.5	983.5	Priekule-20	422.85	422.7	425	Sample heights were correlated to graptolite zones in Bowman et al. 2019 using web plot ditigizer. Ages were given according to graptolite zones from the GTS 2020 book, with ages linearlly interpolated for the upper part of the core where not graptolites are present	shale	calcareous shale	Engure Formation	Engure	Ludfordian	foreland - peripheral	Diagenetic zone									-3.30039	0.66	N/A	HNO3	ICP:MS-MC										0.13	27.5283		-27.18
3	Bowman et al. (2019)	132131	989	989	Priekule-20	422.92	422.7	425	Sample heights were correlated to graptolite zones in Bowman et al. 2019 using web plot ditigizer. Ages were given according to graptolite zones from the GTS 2020 book, with ages linearlly interpolated for the upper part of the core where not graptolites are present	shale	calcareous shale	Engure Formation	Engure	Ludfordian	foreland - peripheral	Diagenetic zone									-3.59489	0.37	N/A	HNO3	ICP:MS-MC							0.16	0.18	0.53	0.11	37.4931		-27.11	-25.99		6.49
3	Bowman et al. (2019)	132132	992	992	Priekule-20	422.95	422.7	425	Sample heights were correlated to graptolite zones in Bowman et al. 2019 using web plot ditigizer. Ages were given according to graptolite zones from the GTS 2020 book, with ages linearlly interpolated for the upper part of the core where not graptolites are present	shale	calcareous shale	Engure Formation	Engure	Ludfordian	foreland - peripheral	Diagenetic zone									-4.07352	0.45	N/A	HNO3	ICP:MS-MC										0.15	21.1615		-27.27	-29.23
3	Bowman et al. (2019)	132133	996.4	996.4	Priekule-20	423	422.7	425	Sample heights were correlated to graptolite zones in Bowman et al. 2019 using web plot ditigizer. Ages were given according to graptolite zones from the GTS 2020 book, with ages linearlly interpolated for the upper part of the core where not graptolites are present	shale	shale	Engure Formation	Engure	Ludfordian	foreland - peripheral	Diagenetic zone									-2.84915	0.06	N/A	HNO3	ICP:MS-MC							0.12	0.24	0.47	0.24	9.8607		-26.17	-30.81		7.99
3	Bowman et al. (2019)	132134	999.7	999.7	Priekule-20	423.04	422.7	425	Sample heights were correlated to graptolite zones in Bowman et al. 2019 using web plot ditigizer. Ages were given according to graptolite zones from the GTS 2020 book, with ages linearlly interpolated for the upper part of the core where not graptolites are present	shale	calcareous shale	Engure Formation	Engure	Ludfordian	foreland - peripheral	Diagenetic zone									-2.87187		N/A	HNO3	ICP:MS-MC							0.06	0.09	0.44	0.09	25.8052		-26.27			7.91
3	Bowman et al. (2019)	132135	1003.8	1003.8	Priekule-20	423.08	422.7	425	Sample heights were correlated to graptolite zones in Bowman et al. 2019 using web plot ditigizer. Ages were given according to graptolite zones from the GTS 2020 book, with ages linearlly interpolated for the upper part of the core where not graptolites are present	shale	calcareous shale	Engure Formation	Engure	Ludfordian	foreland - peripheral	Diagenetic zone									-3.10321	0.36	N/A	HNO3	ICP:MS-MC							0.1	0.18	0.43	0.1	39.0677		-26.68	-28.34		7.87
3	Bowman et al. (2019)	132136	1006.7	1006.7	Priekule-20	423.12	422.7	425	Sample heights were correlated to graptolite zones in Bowman et al. 2019 using web plot ditigizer. Ages were given according to graptolite zones from the GTS 2020 book, with ages linearlly interpolated for the upper part of the core where not graptolites are present	shale	calcareous shale	Engure Formation	Engure	Ludfordian	foreland - peripheral	Diagenetic zone									-2.57361	0.33	N/A	HNO3	ICP:MS-MC							0.15	0.03	0.47	0.24	29.9879		-25.72			6.75
3	Bowman et al. (2019)	132137	1009	1009	Priekule-20	423.14	422.7	425	Sample heights were correlated to graptolite zones in Bowman et al. 2019 using web plot ditigizer. Ages were given according to graptolite zones from the GTS 2020 book, with ages linearlly interpolated for the upper part of the core where not graptolites are present	lime mudstone	muddy lime mudstone	Engure Formation	Engure	Ludfordian	foreland - peripheral	Diagenetic zone									-3.9789	0.44	N/A	HNO3	ICP:MS-MC							0.04	0.25	0.52	0.12	52.0419		-26.78	-30.74		12.68
3	Bowman et al. (2019)	132138	1013.3	1013.3	Priekule-20	423.19	422.7	425	Sample heights were correlated to graptolite zones in Bowman et al. 2019 using web plot ditigizer. Ages were given according to graptolite zones from the GTS 2020 book, with ages linearlly interpolated for the upper part of the core where not graptolites are present	shale	calcareous shale	Engure Formation	Engure	Ludfordian	foreland - peripheral	Diagenetic zone									-3.33039	0.92	N/A	HNO3	ICP:MS-MC							0.08	0.28	0.46	0.08	30.583		-26.37			7.86
3	Bowman et al. (2019)	132139	1016.1	1016.1	Priekule-20	423.22	422.7	425	Sample heights were correlated to graptolite zones in Bowman et al. 2019 using web plot ditigizer. Ages were given according to graptolite zones from the GTS 2020 book, with ages linearlly interpolated for the upper part of the core where not graptolites are present	shale	calcareous shale	Engure Formation	Engure	Ludfordian	foreland - peripheral	Diagenetic zone									-3.12543	0.31	N/A	HNO3	ICP:MS-MC							0.18	0.15	0.47	0.21	37.5388		-26.15	-30.42		5.98
3	Bowman et al. (2019)	132140	1019.2	1019.2	Priekule-20	423.26	422.7	425	Sample heights were correlated to graptolite zones in Bowman et al. 2019 using web plot ditigizer. Ages were given according to graptolite zones from the GTS 2020 book, with ages linearlly interpolated for the upper part of the core where not graptolites are present	shale	calcareous shale	Engure Formation	Engure	Ludfordian	foreland - peripheral	Diagenetic zone									-3.2468	0.25	N/A	HNO3	ICP:MS-MC							0.1	0.28	0.46	0.1	41.0199		-26.13	-21.66		7.48
3	Bowman et al. (2019)	132141	1022.3	1022.3	Priekule-20	423.29	422.7	425	Sample heights were correlated to graptolite zones in Bowman et al. 2019 using web plot ditigizer. Ages were given according to graptolite zones from the GTS 2020 book, with ages linearlly interpolated for the upper part of the core where not graptolites are present	shale	calcareous shale	Engure Formation	Engure	Ludfordian	foreland - peripheral	Diagenetic zone									-3.48558	0.34	N/A	HNO3	ICP:MS-MC							0.09	0.81	0.4	0.14	37.2087		-24.98	14.82		10.14
3	Bowman et al. (2019)	132142	1025	1025	Priekule-20	423.32	422.7	425	Sample heights were correlated to graptolite zones in Bowman et al. 2019 using web plot ditigizer. Ages were given according to graptolite zones from the GTS 2020 book, with ages linearlly interpolated for the upper part of the core where not graptolites are present	shale	calcareous shale	Nova Member	Dubysa (Nova Mbr.)	Ludfordian	foreland - peripheral	Diagenetic zone									-3.2329	0.39	N/A	HNO3	ICP:MS-MC							0.24	0.32	0.48	0.16	42.0225		-23.94	2.08		5.19
3	Bowman et al. (2019)	132143	1028.25	1028.25	Priekule-20	423.36	422.7	425	Sample heights were correlated to graptolite zones in Bowman et al. 2019 using web plot ditigizer. Ages were given according to graptolite zones from the GTS 2020 book, with ages linearlly interpolated for the upper part of the core where not graptolites are present	lime mudstone	muddy lime mudstone	Nova Member	Dubysa (Nova Mbr.)	Ludfordian	foreland - peripheral	Diagenetic zone									-3.21615	0.11	N/A	HNO3	ICP:MS-MC							0.2	0.79	0.47	0.27	51.9648		-23.52			5.12
3	Bowman et al. (2019)	132144	1030.2	1030.2	Priekule-20	423.38	422.7	425	Sample heights were correlated to graptolite zones in Bowman et al. 2019 using web plot ditigizer. Ages were given according to graptolite zones from the GTS 2020 book, with ages linearlly interpolated for the upper part of the core where not graptolites are present	shale	calcareous shale	Nova Member	Dubysa (Nova Mbr.)	Ludfordian	foreland - peripheral	Diagenetic zone									-3.61144	0.26	N/A	HNO3	ICP:MS-MC							0.27	0.54	0.41	0.3	32.3432		-24.51	7.46		6.56
3	Bowman et al. (2019)	132145	1032.7	1032.7	Priekule-20	423.41	422.7	425	Sample heights were correlated to graptolite zones in Bowman et al. 2019 using web plot ditigizer. Ages were given according to graptolite zones from the GTS 2020 book, with ages linearlly interpolated for the upper part of the core where not graptolites are present	lime mudstone	muddy lime mudstone	Nova Member	Dubysa (Nova Mbr.)	Ludfordian	foreland - peripheral	Diagenetic zone									-3.58267	0.1	N/A	HNO3	ICP:MS-MC							0.22	0.47	0.54	0.42	69.7742		-23.76	-7.47		3.45
3	Bowman et al. (2019)	132146	1035.3	1035.3	Priekule-20	423.44	422.7	425	Sample heights were correlated to graptolite zones in Bowman et al. 2019 using web plot ditigizer. Ages were given according to graptolite zones from the GTS 2020 book, with ages linearlly interpolated for the upper part of the core where not graptolites are present	lime mudstone	muddy lime mudstone	Nova Member	Dubysa (Nova Mbr.)	Ludfordian	foreland - peripheral	Diagenetic zone									-3.36067	0.23	N/A	HNO3	ICP:MS-MC							0.35	0.35	0.51	0.57	62.666		-24.53	-4.78		3.48
3	Bowman et al. (2019)	132147	1037.6	1037.6	Priekule-20	423.47	422.7	425	Sample heights were correlated to graptolite zones in Bowman et al. 2019 using web plot ditigizer. Ages were given according to graptolite zones from the GTS 2020 book, with ages linearlly interpolated for the upper part of the core where not graptolites are present	shale	calcareous shale	Nova Member	Dubysa (Nova Mbr.)	Ludfordian	foreland - peripheral	Diagenetic zone									-3.85339	0.16	N/A	HNO3	ICP:MS-MC							0.16	0.83	0.49	0.76	42.0727		-26.91	-15.45		5.86
3	Bowman et al. (2019)	132148	1040.5	1040.5	Priekule-20	423.5	422.7	425	Sample heights were correlated to graptolite zones in Bowman et al. 2019 using web plot ditigizer. Ages were given according to graptolite zones from the GTS 2020 book, with ages linearlly interpolated for the upper part of the core where not graptolites are present	shale	calcareous shale	Sheshpe Member	Dubysa (Sheshpe Mbr.)	Ludfordian	foreland - peripheral	Diagenetic zone									-3.21444	0.23	N/A	HNO3	ICP:MS-MC							0.23	0.61	0.47	0.66	31.4064		-28.68	-22.33		6.39
3	Bowman et al. (2019)	132149	1042.6	1042.6	Priekule-20	423.6	422.7	425	Sample heights were correlated to graptolite zones in Bowman et al. 2019 using web plot ditigizer. Ages were given according to graptolite zones from the GTS 2020 book, with ages linearlly interpolated for the upper part of the core where not graptolites are present	shale	calcareous shale	Sheshpe Member	Dubysa (Sheshpe Mbr.)	Ludfordian	foreland - peripheral	Diagenetic zone									-3.02491	0.28	N/A	HNO3	ICP:MS-MC							0.18	0.78	0.48	0.75	28.6235		-28.22	-25.1		7.84
3	Bowman et al. (2019)	132150	1045.4	1045.4	Priekule-20	423.8	422.7	425	Sample heights were correlated to graptolite zones in Bowman et al. 2019 using web plot ditigizer. Ages were given according to graptolite zones from the GTS 2020 book, with ages linearlly interpolated for the upper part of the core where not graptolites are present	shale	calcareous shale	Sheshpe Member	Dubysa (Sheshpe Mbr.)	Ludfordian	foreland - peripheral	Diagenetic zone									-2.62487	0.06	N/A	HNO3	ICP:MS-MC							0.22	0.7	0.51	1.19	27.3265		-28.14	-23.76		9.82
3	Bowman et al. (2019)	132151	1047.6	1047.6	Priekule-20	424	422.7	425	Sample heights were correlated to graptolite zones in Bowman et al. 2019 using web plot ditigizer. Ages were given according to graptolite zones from the GTS 2020 book, with ages linearlly interpolated for the upper part of the core where not graptolites are present	shale	calcareous shale	Sheshpe Member	Dubysa (Sheshpe Mbr.)	Ludfordian	foreland - peripheral	Diagenetic zone									-3.19677	0.06	N/A	HNO3	ICP:MS-MC							0.18	0.81	0.47	1	18.1201		-28.4	-23.9		9.44
3	Bowman et al. (2019)	132152	1052.6	1052.6	Priekule-20	424.2	422.7	425	Sample heights were correlated to graptolite zones in Bowman et al. 2019 using web plot ditigizer. Ages were given according to graptolite zones from the GTS 2020 book, with ages linearlly interpolated for the upper part of the core where not graptolites are present	shale	calcareous shale	Sheshpe Member	Dubysa (Sheshpe Mbr.)	Ludfordian	foreland - peripheral	Diagenetic zone									-4.01421	0.18	N/A	HNO3	ICP:MS-MC							0.19	0.94	0.4	0.61	19.3266		-28.48	-24.95		8.07
3	Bowman et al. (2019)	132153	1055.9	1055.9	Priekule-20	424.6	422.7	425	Sample heights were correlated to graptolite zones in Bowman et al. 2019 using web plot ditigizer. Ages were given according to graptolite zones from the GTS 2020 book, with ages linearlly interpolated for the upper part of the core where not graptolites are present	shale	calcareous shale	Sheshpe Member	Dubysa (Sheshpe Mbr.)	Ludfordian	foreland - peripheral	Diagenetic zone									-3.83908	0.12	N/A	HNO3	ICP:MS-MC							0.25	0.76	0.48	1.12	13.5382		-29.14	-20.58		8.66
3	Bowman et al. (2019)	132154	1057.8	1057.8	Priekule-20	424.8	425	426.2	Sample heights were correlated to graptolite zones in Bowman et al. 2019 using web plot ditigizer. Ages were given according to graptolite zones from the GTS 2020 book, with ages linearlly interpolated for the upper part of the core where not graptolites are present	lime mudstone	muddy lime mudstone	Sheshpe Member	Dubysa (Sheshpe Mbr.)	Ludfordian	foreland - peripheral	Diagenetic zone									-4.37766	0.38	N/A	HNO3	ICP:MS-MC							0.16	0.89	0.48	0.37	64.7118		-28.69	-22.87		4.12
3	Bowman et al. (2019)	132155	1062.2	1062.2	Priekule-20	425.1	425	426.2	Sample heights were correlated to graptolite zones in Bowman et al. 2019 using web plot ditigizer. Ages were given according to graptolite zones from the GTS 2020 book, with ages linearlly interpolated for the upper part of the core where not graptolites are present	shale	calcareous shale	Sheshpe Member	Dubysa (Sheshpe Mbr.)	Gorstian	foreland - peripheral	Diagenetic zone									-3.5434	0.25	N/A	HNO3	ICP:MS-MC							0.12	0.76	0.43	0.51	26.9353		-28.73	-17.73		10.6
3	Bowman et al. (2019)	132156	1064.8	1064.8	Priekule-20	425.2	425	426.2	Sample heights were correlated to graptolite zones in Bowman et al. 2019 using web plot ditigizer. Ages were given according to graptolite zones from the GTS 2020 book, with ages linearlly interpolated for the upper part of the core where not graptolites are present	shale	calcareous shale	Sheshpe Member	Dubysa (Sheshpe Mbr.)	Gorstian	foreland - peripheral	Diagenetic zone									-4.23274	0.36	N/A	HNO3	ICP:MS-MC							0.09	0.19	0.45	1.08	17.6915		-29.59	-23		8.96
3	Bowman et al. (2019)	132157	1067.8	1067.8	Priekule-20	425.3	425	426.2	Sample heights were correlated to graptolite zones in Bowman et al. 2019 using web plot ditigizer. Ages were given according to graptolite zones from the GTS 2020 book, with ages linearlly interpolated for the upper part of the core where not graptolites are present	shale	calcareous shale	Sheshpe Member	Dubysa (Sheshpe Mbr.)	Gorstian	foreland - peripheral	Diagenetic zone									-4.07772	0.67	N/A	HNO3	ICP:MS-MC							0.06	0.62	0.44	0.74	20.8588		-29.39	-22.8		8.62
3	Bowman et al. (2019)	132158	1072.2	1072.2	Priekule-20	425.4	425	426.2	Sample heights were correlated to graptolite zones in Bowman et al. 2019 using web plot ditigizer. Ages were given according to graptolite zones from the GTS 2020 book, with ages linearlly interpolated for the upper part of the core where not graptolites are present	shale	calcareous shale	Sheshpe Member	Dubysa (Sheshpe Mbr.)	Gorstian	foreland - peripheral	Diagenetic zone									-4.12092	0.38	N/A	HNO3	ICP:MS-MC							0.15	0.79	0.42	0.56	21.5371		-28.83	-18.81		9.18
3	Bowman et al. (2019)	132159	1076	1076	Priekule-20	425.5	425	426.2	Sample heights were correlated to graptolite zones in Bowman et al. 2019 using web plot ditigizer. Ages were given according to graptolite zones from the GTS 2020 book, with ages linearlly interpolated for the upper part of the core where not graptolites are present	shale	calcareous shale	Sheshpe Member	Dubysa (Sheshpe Mbr.)	Gorstian	foreland - peripheral	Diagenetic zone									-4.59725	0.36	N/A	HNO3	ICP:MS-MC							0.18	0.61	0.43	0.89	17.9749		-28.98	-20.86		8.59
3	Bowman et al. (2019)	132160	1078.8	1078.8	Priekule-20	425.6	425	426.2	Sample heights were correlated to graptolite zones in Bowman et al. 2019 using web plot ditigizer. Ages were given according to graptolite zones from the GTS 2020 book, with ages linearlly interpolated for the upper part of the core where not graptolites are present	lime mudstone	muddy lime mudstone	Sheshpe Member	Dubysa (Sheshpe Mbr.)	Gorstian	foreland - peripheral	Diagenetic zone									-3.77657	0.42	N/A	HNO3	ICP:MS-MC							0.13	0.88	0.46	0.3	50.165		-28.56	-21.08		6.13
3	Bowman et al. (2019)	132161	1082.8	1082.8	Priekule-20	425.7	425	426.2	Sample heights were correlated to graptolite zones in Bowman et al. 2019 using web plot ditigizer. Ages were given according to graptolite zones from the GTS 2020 book, with ages linearlly interpolated for the upper part of the core where not graptolites are present	shale	calcareous shale	Sheshpe Member	Dubysa (Sheshpe Mbr.)	Gorstian	foreland - peripheral	Diagenetic zone									-3.67451	0.44	N/A	HNO3	ICP:MS-MC							0.14	0.82	0.44	1.17	17.8299		-29.5	-22.16		9.33
3	Kozik et al. (2022)	6532	DL9	2.3	Jabal√≥n river section	432			Based on ICS chart 2016	shale	dark grey shale	Guadarranquejo Formation	Guadarranquejo Formation	Sheinwoodian		Anchizone	2.876	Tungsten carbide shatterbox/mill	MA3	ICP:MS					-3.32	0.1	N/A	HNO3	ICP:MS-MC	0.051	0.339	0.02	0.034	0.87	0.44	0.51	0.08	0.07	3.91		4.8642				12.4			710.771
3	Kozik et al. (2022)	4129	DL7	14.3	Dob's Linn	441.3			Used average age for the C. vesiculosus zone from Sadler et al. 2009, High-resolution, early Paleozoic (Ordovician-Silurian) time scales. See their figure 10.	shale	black shale	Birkhill Shale	Birkhill Shale	Rhuddanian	back-arc	Anchizone									-4.68	0.19	N/A	HNO3	ICP:MS-MC					3.26		0.76	0.67		0.5			-33.32	-24.78		4.93
3	Kozik et al. (2022)	4131	DL5	12.3	Dob's Linn	442.42			Used boundary age for the C. vesiculosus and A. acuminatus zone from Sadler et al. 2009, High-resolution, early Paleozoic (Ordovician-Silurian) time scales. See their figure 10.	shale	black shale	Birkhill Shale	Birkhill Shale	Rhuddanian	back-arc	Anchizone									-4.69	0.43	N/A	HNO3	ICP:MS-MC					3.95		0.51	0.67		0.9			-33.33	-26.36		5.29
3	Kozik et al. (2022)	4132	DL4	11.3	Dob's Linn	442.55			Used average age for the A. accuminatus zone from Sadler et al. 2009, High-resolution, early Paleozoic (Ordovician-Silurian) time scales. See their figure 10.	shale	black shale	Birkhill Shale	Birkhill Shale	Rhuddanian	back-arc	Anchizone									-5.31	0.46	N/A	HNO3	ICP:MS-MC					6.51		0.54	0.69		1.3			-33.51	-28.99		6.41
3	Kozik et al. (2022)	4134	DB31	9.7	Dob's Linn	442.55			Used average age for the A. accuminatus zone from Sadler et al. 2009, High-resolution, early Paleozoic (Ordovician-Silurian) time scales. See their figure 10.	shale	black shale	Birkhill Shale	Birkhill Shale	Rhuddanian	back-arc	Anchizone									-4.18	0.07	N/A	HNO3	ICP:MS-MC					3.07		0.32	0.6		1.9			-41.84	-29.67		9.42
3	Kozik et al. (2022)	133272	C324	11.29	Qiliao	442.9	441.5	443.07	Heights of graptolite zones were estimated from Figure DR3 of Zou et al. 2018, Geology, and ages for these zones were assigned from the GTS 2020 book	chert	chert	Lungmachi Formation	LM	Rhuddanian	intracratonic sag	Anchizone									-2.16	0.36	N/A	HNO3	ICP:MS-MC	0.184	0.194	0.06	0.633	1.34	1.07	0.8	0.59	0.4	6.2			-30.9			3.37
3	Kozik et al. (2022)	133340	C002	15.29	Shuanghe	443.36	442	443.07	Ages are taken from Supplementary Table 1 of Zou et al. 2022 Comm. Earth. and Environ. These are based on ages of graptolite zones are from Fan, J. et al. 2020	shale	calcareous shale	Lungmachi Formation	LM	Rhuddanian	intracratonic sag	Anchizone									-2.01	0.46	N/A	HNO3	ICP:MS-MC	0.184	0.084	0.029	0.636	1.19	0.93	0.78	0.68	0.44	4.6			-30.7			2.69
3	Kozik et al. (2022)	4135	DB30	9.45	Dob's Linn	443.41			Used O-S boundary age, which is the boundary between the persculptus and ascensus zone (accuminatus is above ascencus). See their figures 9 and 10.	shale	black shale	Birkhill Shale	Birkhill Shale	Rhuddanian	back-arc	Anchizone									-3.84	0.06	N/A	HNO3	ICP:MS-MC					3.49		0.39	0.63		1.7			-39.66	-31.41		8.52
3	Kozik et al. (2022)	4136	DL2	9.3	Dob's Linn	443.41			Used O-S boundary age, which is the boundary between the persculptus and ascensus zone (accuminatus is above ascencus). See their figures 9 and 10.	shale	black shale	Birkhill Shale	Birkhill Shale	Rhuddanian	back-arc	Anchizone									-3.5	0.24	N/A	HNO3	ICP:MS-MC					4.48		0.63	0.74		1.4			-34.98	-30.84		7.2
3	Kozik et al. (2022)	133338	C211	14.29	Shuanghe	443.58	442	443.07	Ages are taken from Supplementary Table 1 of Zou et al. 2022 Comm. Earth. and Environ. These are based on ages of graptolite zones are from Fan, J. et al. 2020	shale	calcareous shale	Lungmachi Formation	LM	Rhuddanian	intracratonic sag	Anchizone									-2.19	0.38	N/A	HNO3	ICP:MS-MC	0.174	0.049	0.01	0.46	0.92	0.69	0.75	0.67	0.38	4.8			-30.6			2.45
3	Kozik et al. (2022)	133267	C315	9.45	Qiliao	443.6	443.07	445.21	Heights of graptolite zones were estimated from Figure DR3 of Zou et al. 2018, Geology, and ages for these zones were assigned from the GTS 2020 book	shale	shale	Lungmachi Formation	LM	Hirnantian	intracratonic sag	Anchizone									-1.86	0.27	N/A	HNO3	ICP:MS-MC	0.307	0.108	0.043	0.522	1.6	0.98	0.61	0.53	0.33	7.7			-30.9			4.92
3	Kozik et al. (2022)	133337	C210	13.79	Shuanghe	443.69	442	443.07	Ages are taken from Supplementary Table 1 of Zou et al. 2022 Comm. Earth. and Environ. These are based on ages of graptolite zones are from Fan, J. et al. 2020	shale	calcareous shale	Lungmachi Formation	LM	Rhuddanian	intracratonic sag	Anchizone									-1.73	0.3	N/A	HNO3	ICP:MS-MC	0.199	0.056	0.014	0.546	0.98	0.82	0.84	0.67	0.38	4.5			-30.5			2.59
3	Kozik et al. (2022)	4137	DB29	9.15	Dob's Linn	443.77			Used average for the persculptus zone in Sadler et al. 2009, High-resolution, early Paleozoic (Ordovician-Silurian) time scales. See their figure 10.	shale	black shale	Birkhill Shale	Birkhill Shale	Hirnantian	back-arc	Anchizone									-3.44	0.1	N/A	HNO3	ICP:MS-MC					4.06		0.54	0.6		2			-34.23	-30.96		7.16
3	Kozik et al. (2022)	4139	DB27	8.65	Dob's Linn	443.77			Used average for the persculptus zone in Sadler et al. 2009, High-resolution, early Paleozoic (Ordovician-Silurian) time scales. See their figure 10.	shale	black shale	Birkhill Shale	Birkhill Shale	Hirnantian	back-arc	Anchizone									-3.52	0.08	N/A	HNO3	ICP:MS-MC					5.47		1.12	0.37		1.7			-34.27	-31.46		7.73
3	Kozik et al. (2022)	4140	DB1	8.4	Dob's Linn	443.77			Used average for the persculptus zone in Sadler et al. 2009, High-resolution, early Paleozoic (Ordovician-Silurian) time scales. See their figure 10.	shale	black shale	Birkhill Shale	Birkhill Shale	Hirnantian	back-arc	Anchizone									-2.21	0.09	N/A	HNO3	ICP:MS-MC					3.59		0.93	0.49		2.5			-34.74	-30.7		7.28
3	Kozik et al. (2022)	6288	DB2	8.2	Dob's Linn	443.77			Used average for the persculptus zone in Sadler et al. 2009, High-resolution, early Paleozoic (Ordovician-Silurian) time scales. See their figure 10.	shale	shale	Birkhill Shale	Birkhill Shale	Hirnantian	back-arc	Anchizone									-4.3	0.12	N/A	HNO3	ICP:MS-MC					3.56		0.33	0.02					-33.45	-25.07		7.63
3	Kozik et al. (2022)	6290	DB4	7.85	Dob's Linn	443.77			Used average for the persculptus zone in Sadler et al. 2009, High-resolution, early Paleozoic (Ordovician-Silurian) time scales. See their figure 10.	shale	shale	Birkhill Shale	Birkhill Shale	Hirnantian	back-arc	Anchizone									-0.28	0.22	N/A	HNO3	ICP:MS-MC					3.99		0.45	0.02					-34.23	-28.68		1.82
3	Kozik et al. (2022)	6291	DB5	7.65	Dob's Linn	443.77			Used average for the persculptus zone in Sadler et al. 2009, High-resolution, early Paleozoic (Ordovician-Silurian) time scales. See their figure 10.	shale	shale	Birkhill Shale	Birkhill Shale	Hirnantian	back-arc	Anchizone									-1.82	0.32	N/A	HNO3	ICP:MS-MC					3.08		0.71	0.06					-32.1	-27.59		6.69
3	Kozik et al. (2022)	133335	C208	12.9	Shuanghe	443.89	443.07	445.21	Ages are taken from Supplementary Table 1 of Zou et al. 2022 Comm. Earth. and Environ. These are based on ages of graptolite zones are from Fan, J. et al. 2020	shale	calcareous shale	Lungmachi Formation	LM	Hirnantian	intracratonic sag	Anchizone									-2.09	0.41	N/A	HNO3	ICP:MS-MC	0.3	0.065	0.013	0.649	1.19	1.03	0.87	0.63	0.47	4.8			-30.4			2.55
3	Kozik et al. (2022)	133333	C206	12.08	Shuanghe	444.07	443.07	445.21	Ages are taken from Supplementary Table 1 of Zou et al. 2022 Comm. Earth. and Environ. These are based on ages of graptolite zones are from Fan, J. et al. 2020	shale	calcareous shale	Lungmachi Formation	LM	Hirnantian	intracratonic sag	Anchizone									-2.22	0.26	N/A	HNO3	ICP:MS-MC	0.216	0.081	0.021	0.335	1.43	0.65	0.45	0.52	0.62	7.8			-30.5			2.31
3	Kozik et al. (2022)	133264	C312	9	Qiliao	444.2	443.07	445.21	Heights of graptolite zones were estimated from Figure DR3 of Zou et al. 2018, Geology, and ages for these zones were assigned from the GTS 2020 book	shale	shale	Lungmachi Formation	LM	Hirnantian	intracratonic sag	Anchizone									-2.96	0.1	N/A	HNO3	ICP:MS-MC	0.373	0.157	0.049	0.527	2.41	1.11	0.46	0.47	0.39	8.1			-30.4			6.12
3	Kozik et al. (2022)	133330	C203	11.29	Shuanghe	444.25	443.07	445.21	Ages are taken from Supplementary Table 1 of Zou et al. 2022 Comm. Earth. and Environ. These are based on ages of graptolite zones are from Fan, J. et al. 2020	shale	calcareous shale	Lungmachi Formation	LM	Hirnantian	intracratonic sag	Anchizone									-2.34	0.44	N/A	HNO3	ICP:MS-MC	0.32	0.052	0.026	0.752	1.38	1.15	0.83	0.65	0.38	6.8			-29.9			3.64
3	Kozik et al. (2022)	133329	C201	11.09	Shuanghe	444.29	443.07	445.21	Ages are taken from Supplementary Table 1 of Zou et al. 2022 Comm. Earth. and Environ. These are based on ages of graptolite zones are from Fan, J. et al. 2020	mudstone	mudstone	Lungmachi Formation	LM	Hirnantian	intracratonic sag	Anchizone									-2.33	0.3	N/A	HNO3	ICP:MS-MC	0.351	0.034	0.016	0.71	1.3	1.11	0.85	0.64	0.54	8.8			-29.7			2.4
3	Kozik et al. (2022)	133328	C199	10.89	Shuanghe	444.34	443.07	445.21	Ages are taken from Supplementary Table 1 of Zou et al. 2022 Comm. Earth. and Environ. These are based on ages of graptolite zones are from Fan, J. et al. 2020	mudstone	mudstone	Kuanyinchiao Formation	KB	Hirnantian	intracratonic sag	Anchizone									-3.81	0.34	N/A	HNO3	ICP:MS-MC	0.189	0.029	0.032	0.394	0.99	0.64	0.65	0.62	0.26	3.4			-29.4			3.86
3	Kozik et al. (2022)	133327	C004	10.79	Shuanghe	444.36	443.07	445.21	Ages are taken from Supplementary Table 1 of Zou et al. 2022 Comm. Earth. and Environ. These are based on ages of graptolite zones are from Fan, J. et al. 2020	mudstone	mudstone	Kuanyinchiao Formation	KB	Hirnantian	intracratonic sag	Anchizone									-3.58	0.3	N/A	HNO3	ICP:MS-MC	0.173	0.052	0.039	0.496	1.14	0.76	0.67	0.65	0.31	3			-29.6			3.65
3	Kozik et al. (2022)	133263	C311	8.9	Qiliao	444.4	443.07	445.21	Heights of graptolite zones were estimated from Figure DR3 of Zou et al. 2018, Geology, and ages for these zones were assigned from the GTS 2020 book	shale	shale	Lungmachi Formation	LM	Hirnantian	intracratonic sag	Anchizone									-1.89	0.32	N/A	HNO3	ICP:MS-MC	0.955	1.806	0.051	0.412	4.4	3.22	0.73	0.13	1.14	7.4			-30.1			3.85
3	Kozik et al. (2022)	6292	DB6	7.1	Dob's Linn	444.41			Used average for the extraordinarius zone in Sadler et al. 2009, High-resolution, early Paleozoic (Ordovician-Silurian) time scales. See their figure 9.	shale	shale	Upper Hartfell Shale	Upper Hartfell Shale	Hirnantian	back-arc	Anchizone									-1.16	0.53	N/A	HNO3	ICP:MS-MC					4.03		0.37	0.57					-30.19	-4.84		6.65
3	Kozik et al. (2022)	6293	DB7	6.85	Dob's Linn	444.41			Used average for the extraordinarius zone in Sadler et al. 2009, High-resolution, early Paleozoic (Ordovician-Silurian) time scales. See their figure 9.	shale	shale	Upper Hartfell Shale	Upper Hartfell Shale	Hirnantian	back-arc	Anchizone									0.38	1.37	N/A	HNO3	ICP:MS-MC							0.27	0.06					-30.02	3.18
3	Kozik et al. (2022)	6296	DB10	5.8	Dob's Linn	444.41			Used average for the extraordinarius zone in Sadler et al. 2009, High-resolution, early Paleozoic (Ordovician-Silurian) time scales. See their figure 9.	shale	shale	Upper Hartfell Shale	Upper Hartfell Shale	Hirnantian	back-arc	Anchizone									-2.4	0.36	N/A	HNO3	ICP:MS-MC					4.62		0.17	0.04					-31.74	-10.96		7.09
3	Kozik et al. (2022)	133325	C196	10.63	Shuanghe	444.42	443.07	445.21	Based on rough interpolation between ages listed in Supplementary Table 1 of Zou et al. 2022 Communications Earth and Environment	mudstone	mudstone	Kuanyinchiao Formation	KB	Hirnantian	intracratonic sag	Anchizone									-2.67	0.46	N/A	HNO3	ICP:MS-MC	0.376	0.065	0.053	1.018	1.7	1.51	0.89	0.67	0.56	1.8			-29.5			3.02
3	Kozik et al. (2022)	133323	C194	10.47	Shuanghe	444.48	443.07	445.21	Based on rough interpolation between ages listed in Supplementary Table 1 of Zou et al. 2022 Communications Earth and Environment	mudstone	mudstone	Kuanyinchiao Formation	KB	Hirnantian	intracratonic sag	Anchizone									-2.05	0.3	N/A	HNO3	ICP:MS-MC	0.513	0.144	0.046	1.879	3.05	2.58	0.85	0.73	1.24	1.7			-29.4			2.46
3	Kozik et al. (2022)	133322	C193	10.38	Shuanghe	444.5	443.07	445.21	Based on rough interpolation between ages listed in Supplementary Table 1 of Zou et al. 2022 Communications Earth and Environment	mudstone	mudstone	Kuanyinchiao Formation	KB	Hirnantian	intracratonic sag	Anchizone									-2.42	0.32	N/A	HNO3	ICP:MS-MC	0.486	0.383	0.04	2.289	3.39	3.2	0.94	0.72	1.22	1.5			-29.4			2.78
3	Kozik et al. (2022)	133262	C310	8.8	Qiliao	444.6	443.07	445.21	Heights of graptolite zones were estimated from Figure DR3 of Zou et al. 2018, Geology, and ages for these zones were assigned from the GTS 2020 book	shale	shale	Lungmachi Formation	LM	Hirnantian	intracratonic sag	Anchizone									-0.85	0.17	N/A	HNO3	ICP:MS-MC	0.48	0.604	0.087	0.026	4.04	1.2	0.3	0.02	0.72	14			-30.1			5.62
3	Kozik et al. (2022)	133319	C006	10.07	Shuanghe	444.61	443.07	445.21	Ages are taken from Supplementary Table 1 of Zou et al. 2022 Comm. Earth. and Environ. These are based on ages of graptolite zones are from Fan, J. et al. 2020	mudstone	mudstone	Wufeng Formation	WF	Hirnantian	intracratonic sag	Anchizone									-2.28	0.38	N/A	HNO3	ICP:MS-MC	0.235	0.054	0.046	0.976	1.83	1.31	0.72	0.75	0.4	4.1			-29.4			4.62
3	Kozik et al. (2022)	133317	C187	9.77	Shuanghe	444.73	443.07	445.21	Ages are taken from Supplementary Table 1 of Zou et al. 2022 Comm. Earth. and Environ. These are based on ages of graptolite zones are from Fan, J. et al. 2020	mudstone	mudstone	Wufeng Formation	WF	Hirnantian	intracratonic sag	Anchizone									-2.09	0.31	N/A	HNO3	ICP:MS-MC	0.356	0.033	0.049	1.265	2.03	1.7	0.84	0.74	0.48	4.2			-29.5			4.21
3	Kozik et al. (2022)	133261	C309	8.7	Qiliao	444.8	443.07	445.21	Heights of graptolite zones were estimated from Figure DR3 of Zou et al. 2018, Geology, and ages for these zones were assigned from the GTS 2020 book	mudstone	mudstone	Kuanyinchiao Formation	KB	Hirnantian	intracratonic sag	Anchizone									-1.97	0.38	N/A	HNO3	ICP:MS-MC	1.346	0.901	0.01	0.019	2.83	2.28	0.81	0.01	2.53	7			-30.2			1.12
3	Kozik et al. (2022)	133313	C183	9.16	Shuanghe	444.98	443.07	445.21	Ages are taken from Supplementary Table 1 of Zou et al. 2022 Comm. Earth. and Environ. These are based on ages of graptolite zones are from Fan, J. et al. 2020	shale	calcareous shale	Wufeng Formation	WF	Hirnantian	intracratonic sag	Anchizone									-2.85	0.38	N/A	HNO3	ICP:MS-MC	0.28	0.042	0.048	1.184	1.88	1.55	0.82	0.76	0.45	3.8			-29.7			4.22
3	Kozik et al. (2022)	133260	C308	8.6	Qiliao	445	443.07	445.21	Heights of graptolite zones were estimated from Figure DR3 of Zou et al. 2018, Geology, and ages for these zones were assigned from the GTS 2020 book	mudstone	mudstone	Kuanyinchiao Formation	KB	Hirnantian	intracratonic sag	Anchizone									-1.99	0.46	N/A	HNO3	ICP:MS-MC	1.115	1.235	0.005	0.023	3.08	2.38	0.77	0.01	2.59	6.6			-30.5			1.19
3	Kozik et al. (2022)	133310	C180	8.71	Shuanghe	445.16	443.07	445.21	Ages are taken from Supplementary Table 1 of Zou et al. 2022 Comm. Earth. and Environ. These are based on ages of graptolite zones are from Fan, J. et al. 2020	shale	calcareous shale	Wufeng Formation	WF	Hirnantian	intracratonic sag	Anchizone									-2.71	0.38	N/A	HNO3	ICP:MS-MC	0.224	0.033	0.041	0.021	1.69	0.32	0.19	0.07	0.31	4.5			-29.7			5.46
3	Kozik et al. (2022)	133259	C307	8.5	Qiliao	445.2	443.07	445.21	Heights of graptolite zones were estimated from Figure DR3 of Zou et al. 2018, Geology, and ages for these zones were assigned from the GTS 2020 book	mudstone	mudstone	Kuanyinchiao Formation	KB	Hirnantian	intracratonic sag	Anchizone									-1.49	0.31	N/A	HNO3	ICP:MS-MC	1.103	2.843	0.008	0.059	4.67	4.01	0.86	0.01	2.38	7.5			-30.4			1.96
3	Kozik et al. (2022)	133309	C179	8.51	Shuanghe	445.25	445.21	451	Based on rough interpolation between ages listed in Supplementary Table 1 of Zou et al. 2022 Communications Earth and Environment	mudstone	mudstone	Wufeng Formation	WF	Katian	intracratonic sag	Anchizone									-0.45	0.05	N/A	HNO3	ICP:MS-MC	0.31	0.063	0.026	0.95	1.79	1.35	0.75	0.7	1.42	4.8			-29.9			1.26
3	Kozik et al. (2022)	133258	C306	8.4	Qiliao	445.4	445.21	449	Heights of graptolite zones were estimated from Figure DR3 of Zou et al. 2018, Geology, and ages for these zones were assigned from the GTS 2020 book	shale	shale	Wufeng Formation	WF	Katian	intracratonic sag	Anchizone									-0.9	0.18	N/A	HNO3	ICP:MS-MC	0.581	0.409	0.048	0.455	3.37	1.49	0.44	0.31	0.69	13			-30.5			4.91
3	Kozik et al. (2022)	133306	C176	7.91	Shuanghe	445.52	445.21	451	Ages are taken from Supplementary Table 1 of Zou et al. 2022 Comm. Earth. and Environ. These are based on ages of graptolite zones are from Fan, J. et al. 2020	mudstone	mudstone	Wufeng Formation	WF	Katian	intracratonic sag	Anchizone									-0.9	0.3	N/A	HNO3	ICP:MS-MC	0.545	0.078	0.028	1.947	2.84	2.6	0.92	0.75	1.41	5			-30.1			2.01
3	Kozik et al. (2022)	133300	C170	6.61	Shuanghe	445.61	445.21	451	Ages are taken from Supplementary Table 1 of Zou et al. 2022 Comm. Earth. and Environ. These are based on ages of graptolite zones are from Fan, J. et al. 2020	shale	calcareous shale	Wufeng Formation	WF	Katian	intracratonic sag	Anchizone									-2.63	0.3	N/A	HNO3	ICP:MS-MC	0.255	0.041	0.031	0.646	1.23	0.97	0.79	0.67	0.44	3.5			-30.3			2.79
3	Kozik et al. (2022)	133302	C008	7.07	Shuanghe	445.9	445.21	451	Ages are taken from Supplementary Table 1 of Zou et al. 2022 Comm. Earth. and Environ. These are based on ages of graptolite zones are from Fan, J. et al. 2020	mudstone	mudstone	Wufeng Formation	WF	Katian	intracratonic sag	Anchizone									-2.6	0.46	N/A	HNO3	ICP:MS-MC	0.199	0.061	0.037	0.525	1.03	0.82	0.8	0.64	0.49	3.2			-30.5			2.11
3	Kozik et al. (2022)	133255	C301	7.9	Qiliao	446.2	445.21	449	Heights of graptolite zones were estimated from Figure DR3 of Zou et al. 2018, Geology, and ages for these zones were assigned from the GTS 2020 book	chert	chert	Wufeng Formation	WF	Katian	intracratonic sag	Anchizone									-2.1	0.31	N/A	HNO3	ICP:MS-MC	0.168	0.229	0.017	0.465	1.19	0.88	0.74	0.53	0.37	6.6			-30.9			3.18
3	Kozik et al. (2022)	133298	C168	6.02	Shuanghe	446.38	445.21	451	Ages are taken from Supplementary Table 1 of Zou et al. 2022 Comm. Earth. and Environ. These are based on ages of graptolite zones are from Fan, J. et al. 2020	shale	calcareous shale	Wufeng Formation	WF	Katian	intracratonic sag	Anchizone									-2.76	0.3	N/A	HNO3	ICP:MS-MC	0.212	0.067	0.027	0.369	0.95	0.68	0.72	0.54	0.48	3			-30.7			1.96
3	Kozik et al. (2022)	6297	DB11	5.3	Dob's Linn	446.54			Used an average age for the D. anceps zone in Melchin et al. 2013. Environmental changes in the Late Ordovician-early Silurian: Review and new insights from black shales and nitrogen isotopes. See their figure 2.	shale	shale	Upper Hartfell Shale	Upper Hartfell Shale	Katian	back-arc	Anchizone									0.16	0.05	N/A	HNO3	ICP:MS-MC					2.55		0.3	0.05					-32.88	-14.22		9.56
3	Kozik et al. (2022)	6298	DB12	5.2	Dob's Linn	446.54			Used an average age for the D. anceps zone in Melchin et al. 2013. Environmental changes in the Late Ordovician-early Silurian: Review and new insights from black shales and nitrogen isotopes. See their figure 2.	shale	shale	Upper Hartfell Shale	Upper Hartfell Shale	Katian	back-arc	Anchizone									-3.8	0.27	N/A	HNO3	ICP:MS-MC					5.59		0.42	0.07					-29.35	-33.37		9.19
3	Kozik et al. (2022)	6300	DB14	4.95	Dob's Linn	446.54			Used an average age for the D. anceps zone in Melchin et al. 2013. Environmental changes in the Late Ordovician-early Silurian: Review and new insights from black shales and nitrogen isotopes. See their figure 2.	shale	shale	Upper Hartfell Shale	Upper Hartfell Shale	Katian	back-arc	Anchizone									-3.64	0.43	N/A	HNO3	ICP:MS-MC					4.52		0.16	0.03					-30.04	-20.93		9.23
3	Kozik et al. (2022)	6303	DB17	4.4	Dob's Linn	446.54			Used an average age for the D. anceps zone in Melchin et al. 2013. Environmental changes in the Late Ordovician-early Silurian: Review and new insights from black shales and nitrogen isotopes. See their figure 2.	shale	shale	Upper Hartfell Shale	Upper Hartfell Shale	Katian	back-arc	Anchizone									-4.9	0.16	N/A	HNO3	ICP:MS-MC					6.3		0.4	0.02					-30	-28.92		9
3	Kozik et al. (2022)	6304	DB18	4.25	Dob's Linn	446.54			Used an average age for the D. anceps zone in Melchin et al. 2013. Environmental changes in the Late Ordovician-early Silurian: Review and new insights from black shales and nitrogen isotopes. See their figure 2.	shale	shale	Upper Hartfell Shale	Upper Hartfell Shale	Katian	back-arc	Anchizone									-2.87	0.26	N/A	HNO3	ICP:MS-MC					0.2		0.83	0.29					-33.26	-28.67		5.15
3	Kozik et al. (2022)	6307	DB21	4.15	Dob's Linn	446.54			Used an average age for the D. anceps zone in Melchin et al. 2013. Environmental changes in the Late Ordovician-early Silurian: Review and new insights from black shales and nitrogen isotopes. See their figure 2.	shale	shale	Upper Hartfell Shale	Upper Hartfell Shale	Katian	back-arc	Anchizone									0.51	0.2	N/A	HNO3	ICP:MS-MC					2.3		0.46	0.02					-33.34	-21.49		7.83
3	Kozik et al. (2022)	6314	DB32	0.3	Dob's Linn	446.54			Used an average age for the D. anceps zone in Melchin et al. 2013. Environmental changes in the Late Ordovician-early Silurian: Review and new insights from black shales and nitrogen isotopes. See their figure 2.	shale	shale	Upper Hartfell Shale	Upper Hartfell Shale	Katian	back-arc	Anchizone									-3.83	0.26	N/A	HNO3	ICP:MS-MC					4.38		0.34	0.74					-36.85	-2.65		6.73
3	Kozik et al. (2022)	6316	DB34	-1	Dob's Linn	446.54			Used an average age for the D. anceps zone in Melchin et al. 2013. Environmental changes in the Late Ordovician-early Silurian: Review and new insights from black shales and nitrogen isotopes. See their figure 2.	shale	shale	Upper Hartfell Shale	Upper Hartfell Shale	Katian	back-arc	Anchizone									-1.97	0.61	N/A	HNO3	ICP:MS-MC					0.65		0.3	0.25					-33.67	0.15		4.51
3	Kozik et al. (2022)	133293	C009	4.48	Shuanghe	447	445.21	451	Based on rough interpolation between ages listed in Supplementary Table 1 of Zou et al. 2022 Communications Earth and Environment	mudstone	mudstone	Wufeng Formation	WF	Katian	intracratonic sag	Anchizone									-2.21	0.32	N/A	HNO3	ICP:MS-MC	0.835	0.095	0.028	0.463	1.79	1.42	0.79	0.33	1.1				-30.6			1.62
3	Kozik et al. (2022)	133251	C293	6.69	Qiliao	447.6	445.21	449	Heights of graptolite zones were estimated from Figure DR3 of Zou et al. 2018, Geology, and ages for these zones were assigned from the GTS 2020 book	chert	chert	Wufeng Formation	WF	Katian	intracratonic sag	Anchizone									-2.54	0.36	N/A	HNO3	ICP:MS-MC	0.145	0.344	0.041	0.484	1.3	1.01	0.78	0.48	0.53	4.1			-31.2			2.47
3	Kozik et al. (2022)	133286	C156	2.15	Shuanghe	447.6	445.21	451	Ages are taken from Supplementary Table 1 of Zou et al. 2022 Comm. Earth. and Environ. These are based on ages of graptolite zones are from Fan, J. et al. 2020	mudstone	mudstone	Wufeng Formation	WF	Katian	intracratonic sag	Anchizone									-3.07	0.3	N/A	HNO3	ICP:MS-MC	0.548	0.148	0.05	0.338	1.83	1.08	0.59	0.31	0.42	3.2			-30.5			4.36
3	Kozik et al. (2022)	133282	C150	0.74	Shuanghe	448.1	445.21	451	Based on rough interpolation between ages listed in Supplementary Table 1 of Zou et al. 2022 Communications Earth and Environment	mudstone	mudstone	Wufeng Formation	WF	Katian	intracratonic sag	Anchizone									-1.31	0.35	N/A	HNO3	ICP:MS-MC	1.581	0.046	0.072	0.14	2.89	1.84	0.64	0.08	0.64	1			-29.4			4.49
3	Kozik et al. (2022)	133246	C279	2.83	Qiliao	449.2	447	451	Heights of graptolite zones were estimated from Figure DR3 of Zou et al. 2018, Geology, and ages for these zones were assigned from the GTS 2020 book	chert	chert	Wufeng Formation	WF	Katian	intracratonic sag	Anchizone									-2.72	0.06	N/A	HNO3	ICP:MS-MC	0.055	0.703	0.014	0.015	1.08	0.79	0.73	0.02	0.33	2.7			-30.6			3.27
3	Kozik et al. (2023a)	128287	674306	2	Rostanga-2	457.09	456.8	458.18	Ages for the Rostanga 2 drill core were adapted from biostratigraphic data from Maletz et al., 2020 GFF, the ages for graptolite zones from the 2020 GTS timescale book, and a linear fit between biozones in the core	shale	shale	Sularp Shale Formation	Surlap Shale	Sandbian	intracratonic sag	Diagenetic zone	3.25	Agate pestle and mortar	MA3	ICP:MS	1.0932	Agate pestle and mortar	HNO3	ICP:MS	-3.41	0.2	Agate pestle and mortar	HNO3	ICP:MS-MC					4.33		0.13	0.33	0.66	0.67		8.91	-31.01	-22.52		6.52
3	Kozik et al. (2023a)	128288	674314	6	Rostanga-2	457.46	456.8	458.18	Ages for the Rostanga 2 drill core were adapted from biostratigraphic data from Maletz et al., 2020 GFF, the ages for graptolite zones from the 2020 GTS timescale book, and a linear fit between biozones in the core	shale	calcareous shale	Sularp Shale Formation	Surlap Shale	Sandbian	intracratonic sag	Diagenetic zone	1.41	Agate pestle and mortar	MA3	ICP:MS	0.6797	Agate pestle and mortar	HNO3	ICP:MS	-3.21	0.21	Agate pestle and mortar	HNO3	ICP:MS-MC					2.91		0.69	0.85	0.64	0.84		21.38	-30.91	-20.93		4.54
3	Kozik et al. (2023a)	128289	674322	10	Rostanga-2	457.83	456.8	458.18	Ages for the Rostanga 2 drill core were adapted from biostratigraphic data from Maletz et al., 2020 GFF, the ages for graptolite zones from the 2020 GTS timescale book, and a linear fit between biozones in the core	shale	shale	Sularp Shale Formation	Surlap Shale	Sandbian	intracratonic sag	Diagenetic zone	1.87	Agate pestle and mortar	MA3	ICP:MS	0.9986	Agate pestle and mortar	HNO3	ICP:MS	-4.11	0.4	Agate pestle and mortar	HNO3	ICP:MS-MC					4.14		0.19	0.78	0.62	0.76		10.47	-30.9	-23.06		6.7
3	Kozik et al. (2023a)	128290	674330	14	Rostanga-2	458.22	459.8	461.6	Ages for the Rostanga 2 drill core were adapted from biostratigraphic data from Maletz et al., 2020 GFF, the ages for graptolite zones from the 2020 GTS timescale book, and a linear fit between biozones in the core	shale	shale	Sularp Shale Formation	Surlap Shale	Darriwilian	intracratonic sag	Diagenetic zone	1.87	Agate pestle and mortar	MA3	ICP:MS	0.9252	Agate pestle and mortar	HNO3	ICP:MS	-3.8	0.16	Agate pestle and mortar	HNO3	ICP:MS-MC					6.68		0.58	0.96	1.04	0.8		9.57	-31.02	-29.23		6.42
3	Kozik et al. (2023a)	128291	674338	18	Rostanga-2	458.99	459.8	461.6	Ages for the Rostanga 2 drill core were adapted from biostratigraphic data from Maletz et al., 2020 GFF, the ages for graptolite zones from the 2020 GTS timescale book, and a linear fit between biozones in the core	shale	calcareous shale	Sularp Shale Formation	Surlap Shale	Darriwilian	intracratonic sag	Diagenetic zone	0.9	Agate pestle and mortar	MA3	ICP:MS	0.4552	Agate pestle and mortar	HNO3	ICP:MS	-4.26	0.37	Agate pestle and mortar	HNO3	ICP:MS-MC					3.65		0.68	0.88	0.64	0.47		21.03	-30.41	-28.68		5.7
3	Kozik et al. (2023a)	128292	674346	22	Rostanga-2	459.67	459.8	461.6	Ages for the Rostanga 2 drill core were adapted from biostratigraphic data from Maletz et al., 2020 GFF, the ages for graptolite zones from the 2020 GTS timescale book, and a linear fit between biozones in the core	shale	shale	Sularp Shale Formation	Surlap Shale	Darriwilian	intracratonic sag	Diagenetic zone	0.76	Agate pestle and mortar	MA3	ICP:MS	0.267	Agate pestle and mortar	HNO3	ICP:MS	-4.5	0.25	Agate pestle and mortar	HNO3	ICP:MS-MC					3.05		0.1	0.61	0.38	0.31		7.61	-29.91	-26.24		7.97
3	Kozik et al. (2023a)	128293	674354	26	Rostanga-2	461.56	459.8	461.6	Ages for the Rostanga 2 drill core were adapted from biostratigraphic data from Maletz et al., 2020 GFF, the ages for graptolite zones from the 2020 GTS timescale book, and a linear fit between biozones in the core	shale	calcareous shale	Almelund Shale	Almelund Shale	Darriwilian	intracratonic sag	Diagenetic zone	0.68	Agate pestle and mortar	MA3	ICP:MS	0.2603	Agate pestle and mortar	HNO3	ICP:MS	-3.2	0.29	Agate pestle and mortar	HNO3	ICP:MS-MC					3.68		0.12	0.54	0.5	0.61		13.72	-29.89	-14.26		7.43
3	Kozik et al. (2023a)	128294	674362	30	Rostanga-2	461.8	461.4	464.6	Ages for the Rostanga 2 drill core were adapted from biostratigraphic data from Maletz et al., 2020 GFF, the ages for graptolite zones from the 2020 GTS timescale book, and a linear fit between biozones in the core	shale	shale	Almelund Shale	Almelund Shale	Darriwilian	intracratonic sag	Diagenetic zone	1.06	Agate pestle and mortar	MA3	ICP:MS	0.355	Agate pestle and mortar	HNO3	ICP:MS	-4.4	0.3	Agate pestle and mortar	HNO3	ICP:MS-MC					3.03		0.28	0.88	0.43	0.76		5.89	-29.79	-13.98		7.12
3	Kozik et al. (2023a)	128295	674370	34	Rostanga-2	462.03	461.4	464.6	Ages for the Rostanga 2 drill core were adapted from biostratigraphic data from Maletz et al., 2020 GFF, the ages for graptolite zones from the 2020 GTS timescale book, and a linear fit between biozones in the core	shale	shale	Almelund Shale	Almelund Shale	Darriwilian	intracratonic sag	Diagenetic zone	0.88	Agate pestle and mortar	MA3	ICP:MS	0.4948	Agate pestle and mortar	HNO3	ICP:MS	-3.63	0.48	Agate pestle and mortar	HNO3	ICP:MS-MC					4.3		0.33	0.89	0.58	0.63		9.99	-29.89	-18.91		7.46
3	Kozik et al. (2023a)	128296	674378	38	Rostanga-2	462.26	461.4	464.6	Ages for the Rostanga 2 drill core were adapted from biostratigraphic data from Maletz et al., 2020 GFF, the ages for graptolite zones from the 2020 GTS timescale book, and a linear fit between biozones in the core	shale	shale	Almelund Shale	Almelund Shale	Darriwilian	intracratonic sag	Diagenetic zone	0.78	Agate pestle and mortar	MA3	ICP:MS	0.4289	Agate pestle and mortar	HNO3	ICP:MS	-3.97	0.1	Agate pestle and mortar	HNO3	ICP:MS-MC					2.28		0.35	0.87	0.4	0.97		9.8	-29.69	-22.07		5.71
3	Kozik et al. (2023a)	128297	674386	42	Rostanga-2	462.49	461.4	464.6	Ages for the Rostanga 2 drill core were adapted from biostratigraphic data from Maletz et al., 2020 GFF, the ages for graptolite zones from the 2020 GTS timescale book, and a linear fit between biozones in the core	shale	shale	Almelund Shale	Almelund Shale	Darriwilian	intracratonic sag	Diagenetic zone	0.79	Agate pestle and mortar	MA3	ICP:MS	0.536	Agate pestle and mortar	HNO3	ICP:MS	-2.27	2.13	Agate pestle and mortar	HNO3	ICP:MS-MC					2.71		0.28	0.89	0.36	0.58		5.09	-29.73	-6.97		7.59
3	Kozik et al. (2023a)	128298	674394	46	Rostanga-2	462.73	461.4	464.6	Ages for the Rostanga 2 drill core were adapted from biostratigraphic data from Maletz et al., 2020 GFF, the ages for graptolite zones from the 2020 GTS timescale book, and a linear fit between biozones in the core	shale	shale	Almelund Shale	Almelund Shale	Darriwilian	intracratonic sag	Diagenetic zone	1.44	Agate pestle and mortar	MA3	ICP:MS	0.8283	Agate pestle and mortar	HNO3	ICP:MS	-3.55	0.41	Agate pestle and mortar	HNO3	ICP:MS-MC					3.66		0.47	0.94	0.45	0.76		5.3	-29.87	-9.35		8.22
3	Kozik et al. (2023a)	128299	674402	50	Rostanga-2	462.96	461.4	464.6	Ages for the Rostanga 2 drill core were adapted from biostratigraphic data from Maletz et al., 2020 GFF, the ages for graptolite zones from the 2020 GTS timescale book, and a linear fit between biozones in the core	shale	shale	Almelund Shale	Almelund Shale	Darriwilian	intracratonic sag	Diagenetic zone	1.48	Agate pestle and mortar	MA3	ICP:MS	0.607	Agate pestle and mortar	HNO3	ICP:MS	-3.66	0.01	Agate pestle and mortar	HNO3	ICP:MS-MC					3.65		0.31	0.91	0.45	0.78		6.66	-29.82	-19.18		8.16
3	Kozik et al. (2023a)	128300	674410	54	Rostanga-2	463.19	461.4	464.6	Ages for the Rostanga 2 drill core were adapted from biostratigraphic data from Maletz et al., 2020 GFF, the ages for graptolite zones from the 2020 GTS timescale book, and a linear fit between biozones in the core	shale	shale	Almelund Shale	Almelund Shale	Darriwilian	intracratonic sag	Diagenetic zone	1.45	Agate pestle and mortar	MA3	ICP:MS	0.5334	Agate pestle and mortar	HNO3	ICP:MS	-4.15	0.29	Agate pestle and mortar	HNO3	ICP:MS-MC					2.98		0.26	0.9	0.35	0.64		4.9	-29.74	-16.64		8.41
3	Kozik et al. (2023a)	128301	674418	58	Rostanga-2	463.42	461.4	464.6	Ages for the Rostanga 2 drill core were adapted from biostratigraphic data from Maletz et al., 2020 GFF, the ages for graptolite zones from the 2020 GTS timescale book, and a linear fit between biozones in the core	shale	shale	Almelund Shale	Almelund Shale	Darriwilian	intracratonic sag	Diagenetic zone	1.15	Agate pestle and mortar	MA3	ICP:MS	0.4143	Agate pestle and mortar	HNO3	ICP:MS	-3.36	0.13	Agate pestle and mortar	HNO3	ICP:MS-MC					3.77		0.43	0.93	0.46	0.46		6.28	-29.76	2.11		8.12
3	Kozik et al. (2023a)	128302	674426	62	Rostanga-2	463.66	461.4	464.6	Ages for the Rostanga 2 drill core were adapted from biostratigraphic data from Maletz et al., 2020 GFF, the ages for graptolite zones from the 2020 GTS timescale book, and a linear fit between biozones in the core	shale	shale	Almelund Shale	Almelund Shale	Darriwilian	intracratonic sag	Diagenetic zone	1.06	Agate pestle and mortar	MA3	ICP:MS	0.6578	Agate pestle and mortar	HNO3	ICP:MS	-3.73	0.47	Agate pestle and mortar	HNO3	ICP:MS-MC					2.81		0.2	0.83	0.36	0.59		4.92	-30.02	3.53		7.83
3	Kozik et al. (2023a)	128303	674434	66	Rostanga-2	463.89	461.4	464.6	Ages for the Rostanga 2 drill core were adapted from biostratigraphic data from Maletz et al., 2020 GFF, the ages for graptolite zones from the 2020 GTS timescale book, and a linear fit between biozones in the core	shale	shale	Almelund Shale	Almelund Shale	Darriwilian	intracratonic sag	Diagenetic zone	0.88	Agate pestle and mortar	MA3	ICP:MS	0.6759	Agate pestle and mortar	HNO3	ICP:MS	-3.99	0.2	Agate pestle and mortar	HNO3	ICP:MS-MC					2.83		0.28	0.87	0.39	0.64		5.05	-29.94	6.28		7.25
3	Kozik et al. (2023a)	128304	674442	70	Rostanga-2	464.12	461.4	464.6	Ages for the Rostanga 2 drill core were adapted from biostratigraphic data from Maletz et al., 2020 GFF, the ages for graptolite zones from the 2020 GTS timescale book, and a linear fit between biozones in the core	shale	shale	Almelund Shale	Almelund Shale	Darriwilian	intracratonic sag	Diagenetic zone	0.95	Agate pestle and mortar	MA3	ICP:MS	1.1475	Agate pestle and mortar	HNO3	ICP:MS	-2.18	0.36	Agate pestle and mortar	HNO3	ICP:MS-MC					2.68		0.4	0.91	0.4	0.51		5.02	-29.86	5.71		6.71
3	Kozik et al. (2023a)	128305	674450	74	Rostanga-2	464.35	461.4	464.6	Ages for the Rostanga 2 drill core were adapted from biostratigraphic data from Maletz et al., 2020 GFF, the ages for graptolite zones from the 2020 GTS timescale book, and a linear fit between biozones in the core	shale	shale	Almelund Shale	Almelund Shale	Darriwilian	intracratonic sag	Diagenetic zone	1.38	Agate pestle and mortar	MA3	ICP:MS	1.0849	Agate pestle and mortar	HNO3	ICP:MS	-3.62	0.03	Agate pestle and mortar	HNO3	ICP:MS-MC					2.98		0	1	0.39	0.94		3.38	-30.08	-3.14		7.69
3	Kozik et al. (2023a)	128306	674457	78	Rostanga-2	464.82	464.4	466.6	Ages for the Rostanga 2 drill core were adapted from biostratigraphic data from Maletz et al., 2020 GFF, the ages for graptolite zones from the 2020 GTS timescale book, and a linear fit between biozones in the core	shale	shale	Almelund Shale	Almelund Shale	Darriwilian	intracratonic sag	Diagenetic zone	1.21	Agate pestle and mortar	MA3	ICP:MS	0.612	Agate pestle and mortar	HNO3	ICP:MS	-3.4	0.36	Agate pestle and mortar	HNO3	ICP:MS-MC					3.19		0.2	0.49	0.4	0.39		5.22	-29.85	-2.01		7.9
3	Kozik et al. (2023a)	128307	674465	82	Rostanga-2	465.35	464.4	466.6	Ages for the Rostanga 2 drill core were adapted from biostratigraphic data from Maletz et al., 2020 GFF, the ages for graptolite zones from the 2020 GTS timescale book, and a linear fit between biozones in the core	shale	shale	Almelund Shale	Almelund Shale	Darriwilian	intracratonic sag	Diagenetic zone	0.83	Agate pestle and mortar	MA3	ICP:MS	0.2289	Agate pestle and mortar	HNO3	ICP:MS	-1.74	0.45	Agate pestle and mortar	HNO3	ICP:MS-MC					3.51		0.07	0.47	0.42	0.49		7.62	-29.97	-11.82		8.44
3	Kozik et al. (2023a)	128308	674473	86	Rostanga-2	465.87	464.4	466.6	Ages for the Rostanga 2 drill core were adapted from biostratigraphic data from Maletz et al., 2020 GFF, the ages for graptolite zones from the 2020 GTS timescale book, and a linear fit between biozones in the core	shale	shale	Almelund Shale	Almelund Shale	Darriwilian	intracratonic sag	Diagenetic zone	0.77	Agate pestle and mortar	MA3	ICP:MS	0.3008	Agate pestle and mortar	HNO3	ICP:MS	-2.41	0.38	Agate pestle and mortar	HNO3	ICP:MS-MC					3.65		0.23	0.81	0.44	0.37		5.11	-30.45	-6.22		8.38
3	Kozik et al. (2023a)	128309	674481	90	Rostanga-2	466.4	466.2	468.4	Ages for the Rostanga 2 drill core were adapted from biostratigraphic data from Maletz et al., 2020 GFF, the ages for graptolite zones from the 2020 GTS timescale book, and a linear fit between biozones in the core	shale	shale	Almelund Shale	Almelund Shale	Darriwilian	intracratonic sag	Diagenetic zone	0.96	Agate pestle and mortar	MA3	ICP:MS	0.1892	Agate pestle and mortar	HNO3	ICP:MS										3.68		0.42	0.9	0.47	0.43		5.32	-30.16	2.2		7.76
3	Kozik et al. (2023a)	128310	674489	94	Rostanga-2	466.75	466.2	468.4	Ages for the Rostanga 2 drill core were adapted from biostratigraphic data from Maletz et al., 2020 GFF, the ages for graptolite zones from the 2020 GTS timescale book, and a linear fit between biozones in the core	shale	shale	Almelund Shale	Almelund Shale	Darriwilian	intracratonic sag	Diagenetic zone	0.29	Agate pestle and mortar	MA3	ICP:MS	0.0645	Agate pestle and mortar	HNO3	ICP:MS										2.75		0.32	0.84	0.39	0.53		4.64	-30.34	4.99		7.11
3	Kozik et al. (2023a)	128311	674497	98	Rostanga-2	467.09	466.2	468.4	Ages for the Rostanga 2 drill core were adapted from biostratigraphic data from Maletz et al., 2020 GFF, the ages for graptolite zones from the 2020 GTS timescale book, and a linear fit between biozones in the core	shale	shale	Almelund Shale	Almelund Shale	Darriwilian	intracratonic sag	Diagenetic zone					0.4885	Agate pestle and mortar	HNO3	ICP:MS	-0.86	0.38	Agate pestle and mortar	HNO3	ICP:MS-MC					0.67		1	0.83	0.41	0.41		5.88	-30.01	-3.16		1.63
3	Kozik et al. (2023a)	128312	674505	102	Rostanga-2	467.44	466.2	468.4	Ages for the Rostanga 2 drill core were adapted from biostratigraphic data from Maletz et al., 2020 GFF, the ages for graptolite zones from the 2020 GTS timescale book, and a linear fit between biozones in the core	shale	shale	Almelund Shale	Almelund Shale	Darriwilian	intracratonic sag	Diagenetic zone	0.59	Agate pestle and mortar	MA3	ICP:MS	0.3402	Agate pestle and mortar	HNO3	ICP:MS	-2.79	0.35	Agate pestle and mortar	HNO3	ICP:MS-MC					3.05		0.05	0.17	0.39	0.02		7.04	-30.01	-1.46		7.9
3	Kozik et al. (2023a)	128313	674513	106	Rostanga-2	467.79	466.2	468.4	Ages for the Rostanga 2 drill core were adapted from biostratigraphic data from Maletz et al., 2020 GFF, the ages for graptolite zones from the 2020 GTS timescale book, and a linear fit between biozones in the core	shale	shale	Almelund Shale	Almelund Shale	Darriwilian	intracratonic sag	Diagenetic zone	0.84	Agate pestle and mortar	MA3	ICP:MS	0.3022	Agate pestle and mortar	HNO3	ICP:MS	-1.67	0.25	Agate pestle and mortar	HNO3	ICP:MS-MC					3.22		0.33	0.84	0.38	0.36		6.81	-30.02	-5.76		8.49
3	Kozik et al. (2023a)	128314	674521	110	Rostanga-2	468.13	466.4	469.42	Ages for the Rostanga 2 drill core were adapted from biostratigraphic data from Maletz et al., 2020 GFF, the ages for graptolite zones from the 2020 GTS timescale book, and a linear fit between biozones in the core	shale	shale	Almelund Shale	Almelund Shale	Darriwilian	intracratonic sag	Diagenetic zone	0.97	Agate pestle and mortar	MA3	ICP:MS	0.2986	Agate pestle and mortar	HNO3	ICP:MS	0.18	0.44	Agate pestle and mortar	HNO3	ICP:MS-MC					3.19		0.24	0.82	0.38	0.26		6.55	-29.24	-17.79		8.35
3	Kozik et al. (2023a)	128315	674529	114	Rostanga-2	468.48	466.4	469.42	Ages for the Rostanga 2 drill core were adapted from biostratigraphic data from Maletz et al., 2020 GFF, the ages for graptolite zones from the 2020 GTS timescale book, and a linear fit between biozones in the core	shale	shale	Almelund Shale	Almelund Shale	Darriwilian	intracratonic sag	Diagenetic zone	0.7	Agate pestle and mortar	MA3	ICP:MS	0.0915	Agate pestle and mortar	HNO3	ICP:MS	-1.03	0.4	Agate pestle and mortar	HNO3	ICP:MS-MC					2.89		0.2	0.8	0.31	0.18		8.01	-29.31	-20.56		9.4
3	Kozik et al. (2023a)	128316	674535	116.8	Rostanga-2	468.72	466.4	469.42	Ages for the Rostanga 2 drill core were adapted from biostratigraphic data from Maletz et al., 2020 GFF, the ages for graptolite zones from the 2020 GTS timescale book, and a linear fit between biozones in the core	shale	calcareous shale	Almelund Shale	Almelund Shale	Darriwilian	intracratonic sag	Diagenetic zone	0.31	Agate pestle and mortar	MA3	ICP:MS	0.1019	Agate pestle and mortar	HNO3	ICP:MS	0.26	0.39	Agate pestle and mortar	HNO3	ICP:MS-MC					2.56		0.29	0.68	0.41	0.21		14.54	-29.35	-7.52		6.32
3	Kozik et al. (2023b)	128257	474374	8.8	Gronhogen-2015	482.83	477.08	486.85	Ages in the Tremadocian part of the Gronhogen-2015 core were based on average sedimentation rates for the Alum Shale from Thickpenny et al., 1984, Geological Society of London, Special Publications (5mm per 1000 years), and calculating from the base of the Tremadoc as shown in Figure 3 of Ahlberg et al., 2019 Geological Magazine	shale	shale	Alum Shale	Alum Shale	Tremadocian	intracratonic sag	Diagenetic zone	1.8223	Agate pestle and mortar	MA3	ICP:MS	0.0001	Agate pestle and mortar	HNO3	ICP:MS	-2.68	0.5	Agate pestle and mortar	HNO3	ICP:MS-MC					2.41		0.14	0.82	0.27	5.48		5.5021	-29.96	-20.54		8.84
3	Kozik et al. (2023b)	128262	474384	11.4	Gronhogen-2015	483.7	477.08	486.85	Ages in the Tremadocian part of the Gronhogen-2015 core were based on average sedimentation rates for the Alum Shale from Thickpenny et al., 1984, Geological Society of London, Special Publications (5mm per 1000 years), and calculating from the base of the Tremadoc as shown in Figure 3 of Ahlberg et al., 2019 Geological Magazine	shale	shale	Alum Shale	Alum Shale	Tremadocian	intracratonic sag	Diagenetic zone	3.2761	Agate pestle and mortar	MA3	ICP:MS	0.0223	Agate pestle and mortar	HNO3	ICP:MS	-2.901	0.08	Agate pestle and mortar	HNO3	ICP:MS-MC					2.95		0.27	0.95	0.36	9.46		5.2569	-30.22	-16.64		8.08
3	Kozik et al. (2023b)	128366	T2-O50	12.25	Tosterup-2	484.2	477.08	486.65	Ages in the Tremadocian part of the Tosterup-2 core were based on average sedimentation rates for the Alum Shale from Thickpenny et al., 1984, Geological Society of London, Special Publications (5mm per 1000 years), and calculating from the base of the Tremadoc at 0 meters	shale	shale	Alum Shale	Alum Shale	Tremadocian	intracratonic sag	Diagenetic zone	2.31	Agate pestle and mortar	MA3	ICP:MS					-3.0018	0.35	Agate pestle and mortar	HNO3	ICP:MS-MC					2.29		0.73	0.83	0.25	0.98		8.3861	-28.87	-5.34		9.07
3	Kozik et al. (2023b)	128364	T2-O42	10.25	Tosterup-2	484.6	477.08	486.65	Ages in the Tremadocian part of the Tosterup-2 core were based on average sedimentation rates for the Alum Shale from Thickpenny et al., 1984, Geological Society of London, Special Publications (5mm per 1000 years), and calculating from the base of the Tremadoc at 0 meters	shale	shale	Alum Shale	Alum Shale	Tremadocian	intracratonic sag	Diagenetic zone	1.51	Agate pestle and mortar	MA3	ICP:MS	0.0048	Agate pestle and mortar	HNO3	ICP:MS	-3.78427	0.3	Agate pestle and mortar	HNO3	ICP:MS-MC					1.64		0.97	0.9	0.22	2.27		7.1052	-27.85	-5.87		7.55
3	Kozik et al. (2023b)	128267	674251	14.2	Gronhogen-2015	484.63	477.08	486.85	Ages in the Tremadocian part of the Gronhogen-2015 core were based on average sedimentation rates for the Alum Shale from Thickpenny et al., 1984, Geological Society of London, Special Publications (5mm per 1000 years), and calculating from the base of the Tremadoc as shown in Figure 3 of Ahlberg et al., 2019 Geological Magazine	shale	shale	Alum Shale	Alum Shale	Tremadocian	intracratonic sag	Diagenetic zone	6.6739	Agate pestle and mortar	MA3	ICP:MS	0.0438	Agate pestle and mortar	HNO3	ICP:MS	-2.65189	0.3	Agate pestle and mortar	HNO3	ICP:MS-MC					3.28		0.4	0.96	0.45	9.84		6.3886	-30.11	-13.61		7.3
3	Kozik et al. (2023b)	128363	T2-O38	9.25	Tosterup-2	484.8	477.08	486.65	Ages in the Tremadocian part of the Tosterup-2 core were based on average sedimentation rates for the Alum Shale from Thickpenny et al., 1984, Geological Society of London, Special Publications (5mm per 1000 years), and calculating from the base of the Tremadoc at 0 meters	shale	shale	Alum Shale	Alum Shale	Tremadocian	intracratonic sag	Diagenetic zone	1.49	Agate pestle and mortar	MA3	ICP:MS	0.0054	Agate pestle and mortar	HNO3	ICP:MS	-3.57705	0.3	Agate pestle and mortar	HNO3	ICP:MS-MC					1.34		0.92	0.78	0.22	1.13		6.3456	-29.16	-7.56		6.22
3	Kozik et al. (2023b)	128361	T2-O30	7.25	Tosterup-2	485.2	477.08	486.65	Ages in the Tremadocian part of the Tosterup-2 core were based on average sedimentation rates for the Alum Shale from Thickpenny et al., 1984, Geological Society of London, Special Publications (5mm per 1000 years), and calculating from the base of the Tremadoc at 0 meters	shale	shale	Alum Shale	Alum Shale	Tremadocian	intracratonic sag	Diagenetic zone	1.62	Agate pestle and mortar	MA3	ICP:MS	0.0036	Agate pestle and mortar	HNO3	ICP:MS	-2.35818	0.3	Agate pestle and mortar	HNO3	ICP:MS-MC					2.07		1	0.94	0.28	1.23		4.365	-28.61	-4.65		7.4
3	Kozik et al. (2023b)	128360	T2-O26	6.25	Tosterup-2	485.4	477.08	486.65	Ages in the Tremadocian part of the Tosterup-2 core were based on average sedimentation rates for the Alum Shale from Thickpenny et al., 1984, Geological Society of London, Special Publications (5mm per 1000 years), and calculating from the base of the Tremadoc at 0 meters	shale	shale	Alum Shale	Alum Shale	Tremadocian	intracratonic sag	Diagenetic zone	0.1	Agate pestle and mortar	MA3	ICP:MS	0.0038	Agate pestle and mortar	HNO3	ICP:MS	-3.24287	0.49	Agate pestle and mortar	HNO3	ICP:MS-MC					1.9		1	0.9	1.46	1.25		7.4609	-28.78	-3.68		1.3
3	Kozik et al. (2023b)	128272	674261	16.8	Gronhogen-2015	485.5	477.08	486.85	Ages in the Tremadocian part of the Gronhogen-2015 core were based on average sedimentation rates for the Alum Shale from Thickpenny et al., 1984, Geological Society of London, Special Publications (5mm per 1000 years), and calculating from the base of the Tremadoc as shown in Figure 3 of Ahlberg et al., 2019 Geological Magazine	shale	shale	Alum Shale	Alum Shale	Tremadocian	intracratonic sag	Diagenetic zone	4.6017	Agate pestle and mortar	MA3	ICP:MS	0.0163	Agate pestle and mortar	HNO3	ICP:MS	-2.64013	0.51	Agate pestle and mortar	HNO3	ICP:MS-MC					2.81		0.31	0.84	0.34	11.43		3.3019	-30.11	-9.24		8.3
3	Kozik et al. (2023b)	128359	T2-O22	5.25	Tosterup-2	485.6	477.08	486.65	Ages in the Tremadocian part of the Tosterup-2 core were based on average sedimentation rates for the Alum Shale from Thickpenny et al., 1984, Geological Society of London, Special Publications (5mm per 1000 years), and calculating from the base of the Tremadoc at 0 meters	lime mudstone	lime mudstone	Alum Shale	Alum Shale	Tremadocian	intracratonic sag	Diagenetic zone	0.51	Agate pestle and mortar	MA3	ICP:MS	0.0083	Agate pestle and mortar	HNO3	ICP:MS	-2.54351	0.3	Agate pestle and mortar	HNO3	ICP:MS-MC					2.36		1	0.66	1.69	0.25		86.3851	-27.88	-0.41		1.4
3	Kozik et al. (2023b)	128274	674265	17.8	Gronhogen-2015	485.83	477.08	486.85	Ages in the Tremadocian part of the Gronhogen-2015 core were based on average sedimentation rates for the Alum Shale from Thickpenny et al., 1984, Geological Society of London, Special Publications (5mm per 1000 years), and calculating from the base of the Tremadoc as shown in Figure 3 of Ahlberg et al., 2019 Geological Magazine	shale	shale	Alum Shale	Alum Shale	Tremadocian	intracratonic sag	Diagenetic zone	5.8272	Agate pestle and mortar	MA3	ICP:MS	0.0266	Agate pestle and mortar	HNO3	ICP:MS	-2.70616	0.3	Agate pestle and mortar	HNO3	ICP:MS-MC					3.25		0.43	0.96	0.37	11.23		3.7702	-30.22	-8.8		8.84
3	Kozik et al. (2023b)	128275	674267	18.3	Gronhogen-2015	486	477.08	486.85	According to Ahlberg et al. 2019 Geological Magazine, there are a number of unconformities in the Furongian part of the Gronhogen-2015 drill core. Ages were therefore assigned as possible using biostratigraphic zonations from Figure 3 and 5 from that paper combined with ages from the GTS 2020 book	shale	shale	Alum Shale	Alum Shale	Tremadocian	intracratonic sag	Diagenetic zone	6.1318	Agate pestle and mortar	MA3	ICP:MS	0.0226	Agate pestle and mortar	HNO3	ICP:MS	-1.84515	0.5	Agate pestle and mortar	HNO3	ICP:MS-MC					3.06		0.21	0.93	0.37	12.37		6.8617	-30.44	-10.95		8.34
3	Kozik et al. (2023b)	128356	T2-O12	2.75	Tosterup-2	486.1	477.08	486.65	Ages in the Tremadocian part of the Tosterup-2 core were based on average sedimentation rates for the Alum Shale from Thickpenny et al., 1984, Geological Society of London, Special Publications (5mm per 1000 years), and calculating from the base of the Tremadoc at 0 meters	shale	shale	Alum Shale	Alum Shale	Tremadocian	intracratonic sag	Diagenetic zone	2.83	Agate pestle and mortar	MA3	ICP:MS	0.0086	Agate pestle and mortar	HNO3	ICP:MS	-2.76409	0.4	Agate pestle and mortar	HNO3	ICP:MS-MC					2.3		1	0.91	0.31	1.34		7.5129	-28.67	-1.66		7.47
3	Kozik et al. (2023b)	128354	T2-O8	1.75	Tosterup-2	486.3	477.08	486.65	Ages in the Tremadocian part of the Tosterup-2 core were based on average sedimentation rates for the Alum Shale from Thickpenny et al., 1984, Geological Society of London, Special Publications (5mm per 1000 years), and calculating from the base of the Tremadoc at 0 meters	shale	calcareous shale	Alum Shale	Alum Shale	Tremadocian	intracratonic sag	Diagenetic zone	3.82	Agate pestle and mortar	MA3	ICP:MS	0.0044	Agate pestle and mortar	HNO3	ICP:MS	-2.14376	0.39	Agate pestle and mortar	HNO3	ICP:MS-MC					2.87		0.7	0.83	0.37	1.55		12.0869	-28.7	-7.49		7.84
3	Kozik et al. (2023b)	128349	T2-C1	-0.25	Tosterup-2	486.34	486.65	491	Ages in the Stage 10 part of the Tosterup-2 core were based on trilobite stratigraphy in Kozik et al., 2023 Geobiology, the correlation scheme of Nielsen et al. 2020 Lethaia, and absolute ages from the Geological Time Scale 2020 for the Peltura and Acerocarina zones	shale	shale	Alum Shale	Alum Shale	Stage 10	intracratonic sag	Diagenetic zone	3.59	Agate pestle and mortar	MA3	ICP:MS	0.004	Agate pestle and mortar	HNO3	ICP:MS	-2.77282	0.3	Agate pestle and mortar	HNO3	ICP:MS-MC					2.39		1	0.87	0.3	1.67		4.5899	-28.64	-5.54		7.99
3	Kozik et al. (2023b)	128352	T2-O4	0.75	Tosterup-2	486.5	477.08	486.65	Ages in the Tremadocian part of the Tosterup-2 core were based on average sedimentation rates for the Alum Shale from Thickpenny et al., 1984, Geological Society of London, Special Publications (5mm per 1000 years), and calculating from the base of the Tremadoc at 0 meters	shale	calcareous shale	Alum Shale	Alum Shale	Tremadocian	intracratonic sag	Diagenetic zone	2.84	Agate pestle and mortar	MA3	ICP:MS	0.008	Agate pestle and mortar	HNO3	ICP:MS	-2.48025	0.33	Agate pestle and mortar	HNO3	ICP:MS-MC					2.81		0.89	0.91	0.36	1.19		13.29	-28.89	-11.46		7.74
3	Kozik et al. (2023b)	128350	T2-O1	0	Tosterup-2	486.65	477.08	486.65	Ages in the Tremadocian part of the Tosterup-2 core were based on average sedimentation rates for the Alum Shale from Thickpenny et al., 1984, Geological Society of London, Special Publications (5mm per 1000 years), and calculating from the base of the Tremadoc at 0 meters	shale	shale	Alum Shale	Alum Shale	Tremadocian	intracratonic sag	Diagenetic zone	3.79	Agate pestle and mortar	MA3	ICP:MS	0.0063	Agate pestle and mortar	HNO3	ICP:MS	-2.12646	0.46	Agate pestle and mortar	HNO3	ICP:MS-MC					2.44		1	0.9	0.3	1.71		3.0869	-28.7	-2.81		8.04
3	Kozik et al. (2023b)	128347	T2-C4	-1	Tosterup-2	486.7	486.65	491	Ages in the Stage 10 part of the Tosterup-2 core were based on trilobite stratigraphy in Kozik et al., 2023 Geobiology, the correlation scheme of Nielsen et al. 2020 Lethaia, and absolute ages from the Geological Time Scale 2020 for the Peltura and Acerocarina zones	shale	shale	Alum Shale	Alum Shale	Stage 10	intracratonic sag	Diagenetic zone	1.89	Agate pestle and mortar	MA3	ICP:MS	0.0088	Agate pestle and mortar	HNO3	ICP:MS	-3.54342	0.3	Agate pestle and mortar	HNO3	ICP:MS-MC					1.55		1	0.95	0.18	1.17		8.0013	-28.82	-6.75		8.65
3	Kozik et al. (2023b)	128345	T2-C8	-2	Tosterup-2	487.06	486.65	491	Ages in the Stage 10 part of the Tosterup-2 core were based on trilobite stratigraphy in Kozik et al., 2023 Geobiology, the correlation scheme of Nielsen et al. 2020 Lethaia, and absolute ages from the Geological Time Scale 2020 for the Peltura and Acerocarina zones	shale	calcareous shale	Alum Shale	Alum Shale	Stage 10	intracratonic sag	Diagenetic zone	2.57	Agate pestle and mortar	MA3	ICP:MS	0.0073	Agate pestle and mortar	HNO3	ICP:MS	-2.37987	0.3	Agate pestle and mortar	HNO3	ICP:MS-MC					2.57		0.8	0.8	0.31	1.89		14.7669	-28.52	-10.91		8.18
3	Kozik et al. (2023b)	128344	T2-C12	-3	Tosterup-2	487.24	486.65	491	Ages in the Stage 10 part of the Tosterup-2 core were based on trilobite stratigraphy in Kozik et al., 2023 Geobiology, the correlation scheme of Nielsen et al. 2020 Lethaia, and absolute ages from the Geological Time Scale 2020 for the Peltura and Acerocarina zones	shale	shale	Alum Shale	Alum Shale	Stage 10	intracratonic sag	Diagenetic zone	3.44	Agate pestle and mortar	MA3	ICP:MS	0.0055	Agate pestle and mortar	HNO3	ICP:MS	-2.65031	0.37	Agate pestle and mortar	HNO3	ICP:MS-MC					2.39		0.85	0.81	0.32	1.4		6.9229	-29.36	-11.37		7.36
3	Kozik et al. (2023b)	128343	T2-C16	-4	Tosterup-2	487.42	486.65	491	Ages in the Stage 10 part of the Tosterup-2 core were based on trilobite stratigraphy in Kozik et al., 2023 Geobiology, the correlation scheme of Nielsen et al. 2020 Lethaia, and absolute ages from the Geological Time Scale 2020 for the Peltura and Acerocarina zones	shale	shale	Alum Shale	Alum Shale	Stage 10	intracratonic sag	Diagenetic zone	3.5	Agate pestle and mortar	MA3	ICP:MS	0.0077	Agate pestle and mortar	HNO3	ICP:MS	-1.99653	0.42	Agate pestle and mortar	HNO3	ICP:MS-MC					3.33		0.4	0.59	0.41	1.46		8.2225	-29.28	-10.99		8.12
3	Kozik et al. (2023b)	128342	T2-C20	-5	Tosterup-2	487.6	486.65	491	Ages in the Stage 10 part of the Tosterup-2 core were based on trilobite stratigraphy in Kozik et al., 2023 Geobiology, the correlation scheme of Nielsen et al. 2020 Lethaia, and absolute ages from the Geological Time Scale 2020 for the Peltura and Acerocarina zones	shale	shale	Alum Shale	Alum Shale	Stage 10	intracratonic sag	Diagenetic zone	3.66	Agate pestle and mortar	MA3	ICP:MS	0.0079	Agate pestle and mortar	HNO3	ICP:MS	-2.63827	0.35	Agate pestle and mortar	HNO3	ICP:MS-MC					2.71		0.84	0.89	0.36	1.77		7.3714	-28.34	-2.44		7.62
3	Kozik et al. (2023b)	128341	T2-C24	-6	Tosterup-2	487.78	486.65	491	Ages in the Stage 10 part of the Tosterup-2 core were based on trilobite stratigraphy in Kozik et al., 2023 Geobiology, the correlation scheme of Nielsen et al. 2020 Lethaia, and absolute ages from the Geological Time Scale 2020 for the Peltura and Acerocarina zones	shale	shale	Alum Shale	Alum Shale	Stage 10	intracratonic sag	Diagenetic zone	2.61	Agate pestle and mortar	MA3	ICP:MS	0.0058	Agate pestle and mortar	HNO3	ICP:MS	-0.884706	0.3	Agate pestle and mortar	HNO3	ICP:MS-MC					2.4		1	0.91	0.36	1.94		8.7998	-28.7	-6.91		6.74
3	Kozik et al. (2023b)	128340	T2-C28	-7	Tosterup-2	487.96	486.65	491	Ages in the Stage 10 part of the Tosterup-2 core were based on trilobite stratigraphy in Kozik et al., 2023 Geobiology, the correlation scheme of Nielsen et al. 2020 Lethaia, and absolute ages from the Geological Time Scale 2020 for the Peltura and Acerocarina zones	lime mudstone	lime mudstone	Alum Shale	Alum Shale	Stage 10	intracratonic sag	Diagenetic zone	0.52	Agate pestle and mortar	MA3	ICP:MS	0.0053	Agate pestle and mortar	HNO3	ICP:MS	-1.71731	0.3	Agate pestle and mortar	HNO3	ICP:MS-MC					0.96		1	0.8	0.81	0.33		88.6539	-28.77	-5.91		1.19
3	Kozik et al. (2023b)	128276	674269	18.8	Gronhogen-2015	488	486.85	491	According to Ahlberg et al. 2019 Geological Magazine, there are a number of unconformities in the Furongian part of the Gronhogen-2015 drill core. Ages were therefore assigned as possible using biostratigraphic zonations from Figure 3 and 5 from that paper combined with ages from the GTS 2020 book	shale	shale	Alum Shale	Alum Shale	Tremadocian	intracratonic sag	Diagenetic zone	6.6895	Agate pestle and mortar	MA3	ICP:MS	0.0425	Agate pestle and mortar	HNO3	ICP:MS	-2.10765	0.3	Agate pestle and mortar	HNO3	ICP:MS-MC					3.38		0.37	0.96	0.39	10.12		7.5511	-30.22	-13.75		8.56
3	Kozik et al. (2023b)	128339	T2-C32	-8	Tosterup-2	488.14	486.65	491	Ages in the Stage 10 part of the Tosterup-2 core were based on trilobite stratigraphy in Kozik et al., 2023 Geobiology, the correlation scheme of Nielsen et al. 2020 Lethaia, and absolute ages from the Geological Time Scale 2020 for the Peltura and Acerocarina zones	shale	shale	Alum Shale	Alum Shale	Stage 10	intracratonic sag	Diagenetic zone	1.87	Agate pestle and mortar	MA3	ICP:MS	0.0086	Agate pestle and mortar	HNO3	ICP:MS	-1.87058	0.3	Agate pestle and mortar	HNO3	ICP:MS-MC					1.88		1	0.88	0.28	2.21		4.5869	-29.01	-7.07		6.73
3	Kozik et al. (2023b)	128335	T2-C48	-12	Tosterup-2	488.3	486.65	491	Ages in the Stage 10 part of the Tosterup-2 core were based on trilobite stratigraphy in Kozik et al., 2023 Geobiology, the correlation scheme of Nielsen et al. 2020 Lethaia, and absolute ages from the Geological Time Scale 2020 for the Peltura and Acerocarina zones	shale	shale	Alum Shale	Alum Shale	Stage 10	intracratonic sag	Diagenetic zone	6	Agate pestle and mortar	MA3	ICP:MS	0.007	Agate pestle and mortar	HNO3	ICP:MS	-1.74695	0.35	Agate pestle and mortar	HNO3	ICP:MS-MC					2.85		1	0.59	0.45	1.83		19.3489	-28.77	-10.1		6.33
3	Kozik et al. (2023b)	128334	T2-C52	-13	Tosterup-2	488.37	486.65	491	Ages in the Stage 10 part of the Tosterup-2 core were based on trilobite stratigraphy in Kozik et al., 2023 Geobiology, the correlation scheme of Nielsen et al. 2020 Lethaia, and absolute ages from the Geological Time Scale 2020 for the Peltura and Acerocarina zones	shale	shale	Alum Shale	Alum Shale	Stage 10	intracratonic sag	Diagenetic zone	4.88	Agate pestle and mortar	MA3	ICP:MS	0.0049	Agate pestle and mortar	HNO3	ICP:MS	-1.46348	0.3	Agate pestle and mortar	HNO3	ICP:MS-MC					3.23		0.65	0.65	0.44	1.55		10.1394	-28.94	-12.67		7.31
3	Kozik et al. (2023b)	128277	674271	19.2	Gronhogen-2015	488.5	486.85	491	According to Ahlberg et al. 2019 Geological Magazine, there are a number of unconformities in the Furongian part of the Gronhogen-2015 drill core. Ages were therefore assigned as possible using biostratigraphic zonations from Figure 3 and 5 from that paper combined with ages from the GTS 2020 book	shale	shale	Alum Shale	Alum Shale	Stage 10	intracratonic sag	Diagenetic zone	7.6108	Agate pestle and mortar	MA3	ICP:MS	0.0279	Agate pestle and mortar	HNO3	ICP:MS	-2.75179	0.3	Agate pestle and mortar	HNO3	ICP:MS-MC					4.54		0.28	0.9	0.53	7.59		5.1459	-29.27	-11.39		8.55
3	Kozik et al. (2023b)	128332	T2-C60	-15	Tosterup-2	488.5	486.65	491	Ages in the Stage 10 part of the Tosterup-2 core were based on trilobite stratigraphy in Kozik et al., 2023 Geobiology, the correlation scheme of Nielsen et al. 2020 Lethaia, and absolute ages from the Geological Time Scale 2020 for the Peltura and Acerocarina zones	shale	calcareous shale	Alum Shale	Alum Shale	Stage 10	intracratonic sag	Diagenetic zone	4.95	Agate pestle and mortar	MA3	ICP:MS	0.0093	Agate pestle and mortar	HNO3	ICP:MS	-1.59232	0.42	Agate pestle and mortar	HNO3	ICP:MS-MC					3.13		0.48	0.76	0.43	1.82		13.1805	-28.82	-12.5		7.3
3	Kozik et al. (2023b)	128337	T2-C40	-10	Tosterup-2	488.5	486.65	491	Ages in the Stage 10 part of the Tosterup-2 core were based on trilobite stratigraphy in Kozik et al., 2023 Geobiology, the correlation scheme of Nielsen et al. 2020 Lethaia, and absolute ages from the Geological Time Scale 2020 for the Peltura and Acerocarina zones	shale	calcareous shale	Alum Shale	Alum Shale	Stage 10	intracratonic sag	Diagenetic zone	2.92	Agate pestle and mortar	MA3	ICP:MS	0.0049	Agate pestle and mortar	HNO3	ICP:MS	-1.2902	0.3	Agate pestle and mortar	HNO3	ICP:MS-MC					2.34		0.75	0.27	0.4	1.68		32.473	-29.12	0.99		5.77
3	Kozik et al. (2023b)	128331	T2-C64	-16	Tosterup-2	488.57	486.65	491	Ages in the Stage 10 part of the Tosterup-2 core were based on trilobite stratigraphy in Kozik et al., 2023 Geobiology, the correlation scheme of Nielsen et al. 2020 Lethaia, and absolute ages from the Geological Time Scale 2020 for the Peltura and Acerocarina zones	shale	calcareous shale	Alum Shale	Alum Shale	Stage 10	intracratonic sag	Diagenetic zone	4.45	Agate pestle and mortar	MA3	ICP:MS	0.0047	Agate pestle and mortar	HNO3	ICP:MS	-2.00825	0.3	Agate pestle and mortar	HNO3	ICP:MS-MC					2.9		0.79	0.81	0.44	1.46		20.9302	-28.69	-10.88		6.6
3	Kozik et al. (2023b)	128330	T2-C68	-17	Tosterup-2	488.63	486.65	491	Ages in the Stage 10 part of the Tosterup-2 core were based on trilobite stratigraphy in Kozik et al., 2023 Geobiology, the correlation scheme of Nielsen et al. 2020 Lethaia, and absolute ages from the Geological Time Scale 2020 for the Peltura and Acerocarina zones	shale	shale	Alum Shale	Alum Shale	Stage 10	intracratonic sag	Diagenetic zone	4.78	Agate pestle and mortar	MA3	ICP:MS	0.0063	Agate pestle and mortar	HNO3	ICP:MS	-1.46941	0.49	Agate pestle and mortar	HNO3	ICP:MS-MC					2.61		0.89	0.53	0.39			9.4701	-28.58	-9		6.77
3	Kozik et al. (2023b)	128329	T2-C72	-18	Tosterup-2	488.7	486.65	491	Ages in the Stage 10 part of the Tosterup-2 core were based on trilobite stratigraphy in Kozik et al., 2023 Geobiology, the correlation scheme of Nielsen et al. 2020 Lethaia, and absolute ages from the Geological Time Scale 2020 for the Peltura and Acerocarina zones	shale	calcareous shale	Alum Shale	Alum Shale	Stage 10	intracratonic sag	Diagenetic zone	2.55	Agate pestle and mortar	MA3	ICP:MS	0.0086	Agate pestle and mortar	HNO3	ICP:MS	-1.61373	0.3	Agate pestle and mortar	HNO3	ICP:MS-MC					2.09		1	0.67	0.33	1.89		17.603	-29.35	-7.87		6.31
3	Kozik et al. (2023b)	128326	T2-C80	-20	Tosterup-2	488.9	486.65	491	Ages in the Stage 10 part of the Tosterup-2 core were based on trilobite stratigraphy in Kozik et al., 2023 Geobiology, the correlation scheme of Nielsen et al. 2020 Lethaia, and absolute ages from the Geological Time Scale 2020 for the Peltura and Acerocarina zones	shale	calcareous shale	Alum Shale	Alum Shale	Stage 10	intracratonic sag	Diagenetic zone	3.65	Agate pestle and mortar	MA3	ICP:MS	0.0078	Agate pestle and mortar	HNO3	ICP:MS	-1.59078	0.3	Agate pestle and mortar	HNO3	ICP:MS-MC					3.49		0.43	0.83	0.7	1.56		16.9412	-29.19	-2.17		4.99
3	Kozik et al. (2023b)	128278	674273	19.65	Gronhogen-2015	489	486.85	491	According to Ahlberg et al. 2019 Geological Magazine, there are a number of unconformities in the Furongian part of the Gronhogen-2015 drill core. Ages were therefore assigned as possible using biostratigraphic zonations from Figure 3 and 5 from that paper combined with ages from the GTS 2020 book	shale	shale	Alum Shale	Alum Shale	Stage 10	intracratonic sag	Diagenetic zone	6.9595	Agate pestle and mortar	MA3	ICP:MS	0.0151	Agate pestle and mortar	HNO3	ICP:MS	-1.55489	0.3	Agate pestle and mortar	HNO3	ICP:MS-MC					4.16		0.15	0.75	0.59	11.36		3.5395	-29.88	-9.92		7.06
3	Kozik et al. (2023b)	128323	T2-C88	-22	Tosterup-2	489.1	486.65	491	Ages in the Stage 10 part of the Tosterup-2 core were based on trilobite stratigraphy in Kozik et al., 2023 Geobiology, the correlation scheme of Nielsen et al. 2020 Lethaia, and absolute ages from the Geological Time Scale 2020 for the Peltura and Acerocarina zones	shale	shale	Alum Shale	Alum Shale	Stage 10	intracratonic sag	Diagenetic zone	6.96	Agate pestle and mortar	MA3	ICP:MS	0.0091	Agate pestle and mortar	HNO3	ICP:MS	-1.34353	0.3	Agate pestle and mortar	HNO3	ICP:MS-MC					3.62		0.32	0.63	0.49	2.08		7.6409	-29.06	-13.17		7.31
3	Kozik et al. (2023b)	128319	T2-C96	-24	Tosterup-2	489.37	486.65	491	Ages in the Stage 10 part of the Tosterup-2 core were based on trilobite stratigraphy in Kozik et al., 2023 Geobiology, the correlation scheme of Nielsen et al. 2020 Lethaia, and absolute ages from the Geological Time Scale 2020 for the Peltura and Acerocarina zones	shale	calcareous shale	Alum Shale	Alum Shale	Stage 10	intracratonic sag	Diagenetic zone	8.89	Agate pestle and mortar	MA3	ICP:MS	0.0093	Agate pestle and mortar	HNO3	ICP:MS	-1.0868	0.3	Agate pestle and mortar	HNO3	ICP:MS-MC					4.15		1	0.31	0.69	1.55		25.0209	-28.58	-4.74		6.02
3	Kozik et al. (2023b)	128279	674275	20.6	Gronhogen-2015	489.5	486.85	491	According to Ahlberg et al. 2019 Geological Magazine, there are a number of unconformities in the Furongian part of the Gronhogen-2015 drill core. Ages were therefore assigned as possible using biostratigraphic zonations from Figure 3 and 5 from that paper combined with ages from the GTS 2020 book	shale	shale	Alum Shale	Alum Shale	Stage 10	intracratonic sag	Diagenetic zone	7.9655	Agate pestle and mortar	MA3	ICP:MS	0.0439	Agate pestle and mortar	HNO3	ICP:MS	-2.04498	0.3	Agate pestle and mortar	HNO3	ICP:MS-MC					7.07		0.76	0.92	1.29	11.84		6.4273	-29.42	-10.96		5.49
3	Kozik et al. (2023b)	128317	T2-C100	-25	Tosterup-2	489.5	486.65	491	Ages in the Stage 10 part of the Tosterup-2 core were based on trilobite stratigraphy in Kozik et al., 2023 Geobiology, the correlation scheme of Nielsen et al. 2020 Lethaia, and absolute ages from the Geological Time Scale 2020 for the Peltura and Acerocarina zones	shale	calcareous shale	Alum Shale	Alum Shale	Stage 10	intracratonic sag	Diagenetic zone	6.31	Agate pestle and mortar	MA3	ICP:MS	0.0064	Agate pestle and mortar	HNO3	ICP:MS										2.76		1	0.26	0.63	1.96		23.7085	-28.66	-2.37		4.4
3	Kozik et al. (2023b)	128280	674277	21.05	Gronhogen-2015	490	486.85	491	According to Ahlberg et al. 2019 Geological Magazine, there are a number of unconformities in the Furongian part of the Gronhogen-2015 drill core. Ages were therefore assigned as possible using biostratigraphic zonations from Figure 3 and 5 from that paper combined with ages from the GTS 2020 book	shale	shale	Alum Shale	Alum Shale	Stage 10	intracratonic sag	Diagenetic zone	5.8964	Agate pestle and mortar	MA3	ICP:MS	0.0317	Agate pestle and mortar	HNO3	ICP:MS	-0.699556	0.5	Agate pestle and mortar	HNO3	ICP:MS-MC					5.07		0.29	0.86	0.77	14.43		6.9864	-28.8	-7.3		6.62
3	Kozik et al. (2023b)	128281	674279	21.55	Gronhogen-2015	490.5	486.85	491	According to Ahlberg et al. 2019 Geological Magazine, there are a number of unconformities in the Furongian part of the Gronhogen-2015 drill core. Ages were therefore assigned as possible using biostratigraphic zonations from Figure 3 and 5 from that paper combined with ages from the GTS 2020 book	shale	calcareous shale	Alum Shale	Alum Shale	Stage 10	intracratonic sag	Diagenetic zone	10.1114	Agate pestle and mortar	MA3	ICP:MS	0.0931	Agate pestle and mortar	HNO3	ICP:MS	-2.04146	0.3	Agate pestle and mortar	HNO3	ICP:MS-MC					9.39		0.79	0.94	1.26	9.09		19.2345	-29.45	-7.75		7.43
3	Kozik et al. (2023b)	128283	674283	22.75	Gronhogen-2015	493.2	491	494.2	According to Ahlberg et al. 2019 Geological Magazine, there are a number of unconformities in the Furongian part of the Gronhogen-2015 drill core. Ages were therefore assigned as possible using biostratigraphic zonations from Figure 3 and 5 from that paper combined with ages from the GTS 2020 book	shale	shale	Alum Shale	Alum Shale	Jiangshanian	intracratonic sag	Diagenetic zone	8.741	Agate pestle and mortar	MA3	ICP:MS	0.0596	Agate pestle and mortar	HNO3	ICP:MS	-1.2291	0.3	Agate pestle and mortar	HNO3	ICP:MS-MC					7.97		0.55	0.89	1.47	14.42		5.6108	-29.75	-14.19		5.43
3	Kozik et al. (2023b)	128284	674285	23.25	Gronhogen-2015	493.8	491	494.2	According to Ahlberg et al. 2019 Geological Magazine, there are a number of unconformities in the Furongian part of the Gronhogen-2015 drill core. Ages were therefore assigned as possible using biostratigraphic zonations from Figure 3 and 5 from that paper combined with ages from the GTS 2020 book	shale	calcareous shale	Alum Shale	Alum Shale	Jiangshanian	intracratonic sag	Diagenetic zone	8.031	Agate pestle and mortar	MA3	ICP:MS	0.0447	Agate pestle and mortar	HNO3	ICP:MS	-2.55779	0.45	Agate pestle and mortar	HNO3	ICP:MS-MC					8.33		0.75	0.88	1.35	10.18		11.1022	-30.3	-14.18		6.16
3	Kozik et al. (2023b)	128285	674287	24	Gronhogen-2015	495	494.2	497	According to Ahlberg et al. 2019 Geological Magazine, there are a number of unconformities in the Furongian part of the Gronhogen-2015 drill core. Ages were therefore assigned as possible using biostratigraphic zonations from Figure 3 and 5 from that paper combined with ages from the GTS 2020 book	shale	calcareous shale	Alum Shale	Alum Shale	Paibian	intracratonic sag	Diagenetic zone	4.7654	Agate pestle and mortar	MA3	ICP:MS	0.0241	Agate pestle and mortar	HNO3	ICP:MS	-1.80625	0.3	Agate pestle and mortar	HNO3	ICP:MS-MC					7.42		0.66	0.9	1.21	11.36		11.0133	-28.93	-0.54		6.13
3	Kozik et al. (2023b)	128286	674289	24.5	Gronhogen-2015	496	494.2	497	According to Ahlberg et al. 2019 Geological Magazine, there are a number of unconformities in the Furongian part of the Gronhogen-2015 drill core. Ages were therefore assigned as possible using biostratigraphic zonations from Figure 3 and 5 from that paper combined with ages from the GTS 2020 book	shale	shale	Alum Shale	Alum Shale	Paibian	intracratonic sag	Diagenetic zone	3.1611	Agate pestle and mortar	MA3	ICP:MS	0.0108	Agate pestle and mortar	HNO3	ICP:MS	-2.55779	0.45	Agate pestle and mortar	HNO3	ICP:MS-MC					8.25		0.45	0.87	1.4	13.63		3.8315	-28.5	8.8		5.88
3	Bowman et al. (2019)	132162	1085.2	1085.2	Priekule-20					shale	calcareous shale	Sheshpe Member	Dubysa (Sheshpe Mbr.)	Ludlow	foreland - peripheral	Diagenetic zone									-3.81663	0.06	N/A	HNO3	ICP:MS-MC							0.23	0.67	0.46	1.2	16.9892		-29.61	-18.16		8.71
[truncated: 57 more columns]
